# Supplementary material for: Identification of a novel HERV-K(HML10): comprehensive characterization and comparative analysis in non-human primates provide insights about HML10 proviruses structure and diffusion
Source: Mob DNA. 2017 Nov 2;8:15. doi: 10.1186/s13100-017-0099-7 (PMC5667498; doi:10.1186/s13100-017-0099-7)
Supplement: Supplementary file 2 — HML10 multiple alignment. FASTA multiple alignment of the 9 HML10 proviral sequences with respect to LTR14-HERV-K(C4)-LTR14 RepBase reference. (FASTA 149 kb) [file 13100_2017_99_MOESM2_ESM.fasta]

>HERVKC4
tgttgggaaaaggacttgtggggtgcctgtataaactggccataaaaatatgggacaataagttgtggaaagccacaagaggcctctgaggagaaaagcctcctaattg-----------ccacgctcagagcgagacctgctctctcttatctgtaaacactgtattcaag-gagaaagaccctcctttgaagcattggaatgtggacagacgtgcaggctcctagttaagcccactcccactagctactctccgataagttaaaga-------------------tatgctgtttgagcacaaaggagattcattta-------aagcgcttctgctgtagattatgcctgtgacgcactgctaccctttcactgttttg-ccctgaa----------catctgcttcttagatctaagttattgtactcaata----------aatagtgtggagaccagagctctgagccttttgcagcctcc-atttt---gcaattggccccctggcctccactctttatgaactcttaacctgtctcttctcattcctttgtcaccaccagacttcaggtaccctacaggtggtgttgaggctggtccccaacattctggcgcccaa---cgtggggcc--caaaagaatctggtgaggaaacgctcaagcatgtgaaacagaggaccaacgaacaaagg-----actcccaaggacataaa-------------------------------------------------------------------------------------------------------------------------------------------------------------------------------------------------------------------------------------------------------------------------------------------------------------------------------------------------ag-ttttaacctctacaggtaagcggggcgcccag-agaaagctagggacaca----------atgggaaaaactgaaagtaagtacaccacgtatttgagcttcctacggcagctcttcaagcatgcatggtggggtaaaagttgatacggaaaatcttatggatttgtttcatgctatggaacaattttgcccttggttcccaaaacaggaaactttgaaattaaaacattaagaaggagttggaaaggaccttaaaagagcatatagagaaggaaaggaaattcctttgcctgtttggtcgctttggtcattggtgcatgcagcactggagccttttcagacagataatgaggctgagtcagaggaggagagagaggagtttgataatcagaactctgaaccacctctaccgagtactaacaaaaagga------------------------------------------------------------------------------------------------------------------------------------------------------------------------------------------------------------------------------------------------------------------------------------------------------------------------------------------------------------------------------------------------------------------------------------------------------------------------------------------------------------------------------------------------------------------------------------------------------------------------------------------------------------------------------------------------------------------------------------------------------------------------------------------------------------------------------------------------------------------------------------------------------------------------------------------------------------------------------------------------------------------------------------------------------------------------------------------------------------------------------gagtctgaagatgatttatgccaatctcc-ccagtctccctaaacctactcaaaaaattgttcagcccacggttcctgtagagaaatgtccagaatggccacctcctcctcagccgagtgggtgcagggggagggagc----------------ccgagacttggctcaccgtgcccattattgcccgacccacagttcattatggagatggggcaattcaggttca----------------------------ccctacagtt-attacagtgaaggagcaattt-------------------------------------------------------------------------------------------------------------------------------------------------------------------------------------------------------------------------------------------------------------------------------------------------------------------------------------------------------------------------------------------------------------------------------------------------------------------------------------------------------------------------------------------------------------------------------------------------------------------------------------------------------------------------------------------------------------------------------------------------------------------------------------------------------------------------------------------------------ccctt-aaaatggatgacccggcgccccgtctgggttgaacagtggccgctccctaaggaaaagttgggggtgctttataaaata-------aactactaaaaaaaggatatattt--cacccactttctctccttggaattccccagtatttgtaa-ttaa------------------------------------------------------------------------------------------------------------------------------------------------------------------------------------------------------------------------------------------------------------------------------------------------------------------------gaaaaagtccggtagatggc-----------------------gtcaacgctgtaattcaaccgatgggagccttacaacctgggctcccatcccccactgtgctccctaaagactgaccgcttgttattatagattt-aaaagactgc-------------------------tt--ttttacaattcctttagcagaggcagatttcaaaaaatttgcctttac--cattcctgccgttaataacaaaaaacctgcagccaaatatcattggaaagttttgccccagggtatgttaaatagtcccacagtttgtcaaacttttgtaggcagaactatccagcctgttagagatcagtttccagatt--------------------------------tgtgcagcaaaaagtagagaccaacttattcaatattattaatctttgcaaaagacaattacaaatgctgaattacttatagcacctg-acaaaattcaaacaaccactccttttcagtatttgaaaatacaagtacaggatagagccattaagcctcaaaaggttcaaattagaagagattctttcaaaacctt------------------------------------------------------------------------------------------------------------------------------------------------------------------------------------------------------------------------------------------------------------------------------------------------------------------------------aaataattttcaaaaattgttagaagatattaattggatttggcccaatttagcaattcctacttatgctatgtctaatctcttctcaatattgag-gggaaataccaactt-acgcagtaacagagaactaacacccgaggccatgaaagagttatcagtaattg-------aaaacaaaattcagcaagcccaggtcagtaggattgactcagacttgcctttataattcattgtgttccctacttcacactaaccacacaataatgggggttattgttcaaaatgatgatttagttaaatggtc-ctttttgccacataataccataaaagcacttacagtatactt----------------------------------------------------------------------------------------------------------------------------------------------------------------------------------------------------------------------------------------------------------------------------------------------------------------aaatcagatggcaattctaattggacaggctcatatatgaattattaaactttgtggcactgagcccaataaaaattatagttccaataaataaaaatcaggttaaacaggcatttattaactcagttacatgacagattaatttaacaaaatttgttggatgtattaataatcattatccta-----aaaacttttcaattcttaaaattaactacataggttcttccaaaaattacttgtgatgcccctttggaa---------------------------------------------------------------------------------------------------------------------------------------------------------------------------------------------------------------------------------------------------------------------------------------------------------------------ggagccatagctgtttttactggtgggtctggtaaacat--gaaaaagcaacagtctggtggagaccacataatccaatcacttgatctgaatttactaacattcagagagctaaggt-----------------------------------------------------------------------------------------------------------------------------------------------------------------------------------------------------------------------------------------------------------------------------------------------------------------------------------tattctgtgtatttatttaaaaactattacagccttaagtttgctctggagcccactctg------------------------tgtg-gtctttttcttcaacttcaacaattactagacca---------aggtacaca------------tcctacttttattacacacattcgagcccacagctctctgcctggcccattggcttacggcaataatcaagcagaccttcaggttatgacatcactgcttgaccaagccacccaatcacatcgattatt-------ccaccaaaattggagaaacttatctaaataatttcaacttacacagaggctggctaaacaaattatcccacaatgcccagattaccagctcacaggcacataccctccttcaataggtgttaaccgtaaagaattggaacctagtcagttctggcaaacagatgttaaacacat-cctaaattttaaaaactaaaatatgtacatacatccattgttaccaacactcatctaattattacacatttaaaaaa--------------------------------------------------------ataaaagtaaaaaaaagactaa-------------------------------gacaaaaatcaa------------------------------------------------------------------------------------------------------------------------------------------------------------------------------------------------------------------------------------------------------------------------------------------------------------------------------------------------------------------------------------------------------------------------------------------------aaaaatacaaaaaagt-------------------------------------------------------------------------------------------------------------------------------------------------------------aaaaaaatttaaaaagttataaaaatgtacc---tttagtaa-aaaaattataaaacataaaaagttaagacatgttaaaaattgtctgtaaaagtcataaaaaaagttataaaa---aatttatataaaaaaggttgtttaattttgttt-----------------------------------------------------------------------------------------------------------------------------------------------------------------------------------------------------------------------------------------------------------------------------------------------------------------------------------taaagatctaaacaagttttaaaatgataattgtaaaaaattccgtgtgtaaacatatttactaaagttaaaaaga--------tatcatcca-gttttctataaactaaacattaaaataaaacaca--------------------------------------------------------------------------------------------------------------------------------------------------------------------------------------------------------------------------agtttttcttaaaacactaacctgctctttaaaaattgtaaaaagtctcttaacacagacgccactcctaaaatttccagtaccagcctaaagactacatcctcatcaaaggataaaaaattaaaaaataaaaaaacatttgaaccagcctaaaaaagaccctacaggaactacagcctcaacaatgcgacttccacaaacaacacaggcctcagacattatact---aaaaaaacaaaagtctaagccaaataatttattcatttttaattctctcactttgcctactacctatacctgctacactgtattaagctcgtatcttaaa------------------------------tccgccttt------cttctgcc-ctgttactttaacaaacacccccttctcagcttctaataacataactgcttagctagaataaattaacatacccccagtggggttcctcattaataacatatagtaaactaagatgccaagtaacactacaggtcac--tcttttactaaaaaaaaaagttactaattatactcatgtttgtcttctgttatttactaatcctagaatacaaagccaaaataaaaacagtgacctcctcgcctaacaaacctgtggctacaa------cagcccaaaattatacctattgggcatgtgtcccattcctgcctttaattaggcctgtcacatggttaaaacccccagttgaagtttatgttaataatagcgtttggatccctaagcctacaaatactcatgggccctctcacccaaaggaaaaaaaaaaaagttaataaatgtgtccataggttatcagttcccc-cctctttacataaggccaactatcggttgcctaaaaggctac--cgacaacattgac----------tagttaaaat----------------------------------------tccaggtcataatcaaag-accagtatcctatcatttattttctggatggagcccggatcattcacagagttcaattcaatt--aacagtttaagcccccaaaaaagaggtgccaacaaccttaacaatggtcaaataatttaaaaatattaattaaaa-------------------------------------------------------------------------------------------------------------------------------------------------------------------------------------------------------------------------------------------------------------------------------------------------------------------------------------------aaaattacatctctgatcacactatggtactacaaaataattcctatgaaattgtcattaattggtcccctgaggggacctttacagttaattgtacccatcaaaataataaatacaagacaaaactaaaacagaaactatactatcaaaaaggtaacactacttacactgaaaaacgtgctcattttcccataatttggaccaattttagtacagctggcccacatcccaaaataattaatccaataataggccctaaaca----ctccaaattatgaaagttaataatggcccaatctcatatttaagtttagaaaaaaatatattatctttaaaaaaaaaaggttaaaaacttcaatttgcgtatcagttttcttccaacaaaacagtgcccattcagagttgtgtcaaccctccttttatgttaatggtcaaaaatattgacattcgacctaattctcaaactattacttgtcaaaactgtcaccttttcacctgtattaattccacgttcggtgtaaaaacatctgtgttactgataaaaactaagaaaggagtttggatactggtttccctcaatagaccttagaaagcctctccttccattcatattgtcacaaaaatgttttaaaaaaaagtgtttaccaaaacaaagagatttatttttacccttataacagtc-ttatgggccttattgcagtcacagctactgctgcggctgctggaattgctttacactcctctgttcaaactacaaaatatataaatagttaac-aaaaaattcctc-aaaattgtggaattctcagacccaaatagacca---acaattgacaaatcaaacaaatgatcttagacagactgtt-atttaaatggaagatcgtacaataaacttaaaacatcaattagaagtacaatgtaattga-aatacttccaatttctacataactccccattcgtataatactactaaacatcatttttaaaaagttagacatcatctaaaagaaaaaaataaaaattt-------------------------------------------------------------------------------------------------------------------------------------------------------------------------------------------------------------------------------------------------------------------------------------------------------------------------------------------------------------------------------------------------------------------------------------------------------------------------------------------------------------------------------------------------------------------------------------------------------------------------------------------------------------------------------------------------------------------------------------------------------------------------------------------------------------------------------------------------------------------------------------------------------------------------------------------------------------------------------------------------------------------------------------------------------------------------------------------------------------------------------------------------------------------------------------------------------------------------------------------------aacattaaatataaccaaattttaaaaaaacaggtttttaaagcatctcaggctcatttaaccctcctgcctgagactg--acattctcattggagctactgacggactttcaaatataaatcctcttaaacagattaagaccattaaaggatcaactattacaaattttactttaatgtgtatctgttt-------------------------------------------------------------------------------------------------------------------------------------------------------------------------------------------------------------------------------------------------------------------------------------------------------------------------------------------------------------------------------------------------------------------------------------------------------------------------------------------------atgctgtttacttttagtctacagatgcaaaagacacttct-gaaaacagaccaaacaccacaaataagccataatagcaatagcggttaaaaaaaaaaaaagggaggggggcatgttgggaaaaggacttgtggggtgcctgtataaactggccataaaaatatgggacaataagttgtggaaagccacaagaggcctctgaggagaaaagcctcctaattg-----------ccacgctcagagcgagacctgctctctcttatctgtaaacactgtattcaaggagaaagaccctcctttgaagcattggaatgtggacagacgtgcaggctcctagttaagcccactcccactagctactctccgataagttaaagatatgctgtttgagcacaaaggagattcatttaaagcgcttctgctgtagattatgcctgtgacgcactgctaccctttcactgttttg-ccctgaacatctgcttcttagatctaagttattgtactcaataaatagtgtggagaccagagctctgagccttttgcagcctccattttgcaattggccccctggcctccactctttatgaactcttaacctgtctcttctcattcctttgtcaccac-cagacttcaggtaccctacaggtggtgttgaggctggtccccaaca-------------------------------------
>1p36.13 range=chr1:20253380-20259203 5'pad=0 3'pad=0 strand=- repeatMasking=none
tgttgggaaaagggcttgtggggtgcctgtataaactggccataaaaatataggaaaataagttgtgaaaagccacaaaaggcctctgaggaggaaagcctcctaattgccatcatgttcccatgctcagagcgagacccg--ctctcttatttgtaaacactgtattccag-gagaaagacactcctttgaagcatgggaatgcggacagacatgcaggctcctagttaagcccactcccactagctactctccaataagttaaaga-------------------tacactgagca-----caaggagattcattta-------aactactattgctataaattacacctatgatgcactgccaccctttcactgtttca-ccctgaa----------catctgctttttacatctaagtgactgtacccaata----------aatagtgtggagaccagagctctgagccttttgcagcctcc-atttt---gcaactggtcccctggctcccac-ctttatgaactcttaacctgtcttttctcattcctttgtcaccaccggactttgggtaccctacgggtggtgttgaggctggtcctcaacattctggcgcccaa---cgtggggcc--tgaaagaatccggtgaaggaacactcaagtgtgtgaaacagaggaccaacagacaaagg-----actcccaaggatgaaaa-------------------------------------------------------------------------------------------------------------------------------------------------------------------------------------------------------------------------------------------------------------------------------------------------------------------------------------------------ag-tttcaagctctgcaggtaagcggggcactcgg-agaaagctagggacacaa---------atgggacaaactgaaagtaagtacatcatatatttgagcttgctacagcagctcttgaa----gcatggtagggtaaaagttgatacagaaaaacttatggatttctttcatgctgtggaacaattttgcccttggttcccagaacagggaactttggaattaaaagattgggaaagagttggaaaggaccttaaaggagcacatagaaagggaaaggaaa-tcctttgcctgtttggtcagtttggtcattggtgtgtgcagcaccagagccttttcagacagatgatgaggctgagtcagaggaggagagagaggagtttaatgatcaggactctgaaccacctctaccaagtactaacaaaaagga------------------------------------------------------------------------------------------------------------------------------------------------------------------------------------------------------------------------------------------------------------------------------------------------------------------------------------------------------------------------------------------------------------------------------------------------------------------------------------------------------------------------------------------------------------------------------------------------------------------------------------------------------------------------------------------------------------------------------------------------------------------------------------------------------------------------------------------------------------------------------------------------------------------------------------------------------------------------------------------------------------------------------------------------------------------------------------------------------------------------------gggtccagagatgatttctcccaattccc-ctagtctccctaaacctactcagaaaattgttcagcccatgcctccttcagaggaatgtccagaatggccacctcctcctcagccaagtgagtgtagggggagggagc----------------ccaagactcagctcgccgtgcccattattgcctgaccagcagtttgttatggagagggggatattcaggctca----------------------------tcctgcagttcactatggagaaggggccatacaggcttccattcatcagtcacgagaaagtggggacttggagacttggtagcttccagtgactataataccgcctcagcagactggggggcatgctcaggctcactaggaatcttttccttttaaaagatt-aaaagattaaaacaagcaatagggcagtatggacctaactcaccttatattcagaccttattacaggctgtggcttatgacaaatgtctgtgccgctatgattgggagacattaacttggtctactttatccccttctcaatttttacaatttaagccttggtggacagatgaggccactaatcaggtgcatagaaatgctagatctcagccacctgttaacattacctctgatcaattgcttggaataggacaagcctggggtacaacagaacaagatagtgatgaatgatgaagccattgcataaatcagatcagtgtgtatgagggcctgggagaagattcaggatcccagtgttacatatccctcctttaattcagtcagacagggccctaatgaaccttacccagacttcattgcctgcctaaaagatgcagctcaaaaggctatcttggacgcacatgtccgagagacaattgtccaactataggcctttgagaatgct-aattctgagtgccaggcggccattagacctgttaaaagaaaagcaccaaa--agacaaggtattaagtcaatatattaaagcctg-tgatggcattggaggacatgtatacaaagctaacctcctaggccaggcaatggcaggtttaaaagtt-----ggaaataacacacaaaagttctcagggt-----------------------------------------------------------------------------------------------------cctgttaaaattgtggac----------------------------------------------------------------------------------------------------------------------------------------------------------------------------------------------------------------------------------------------------------------------------------------------------------------------------------------------------------------------------------------------------------------------------------------------------------------------------------------------------------------------------------------------------------------------------------------------------------------------------------------------------------------------------------------------------------------------------------------------------------------------------------------------------------------------------------------------------------------------------------------------------------------------------------------------------------------------------------------------------------------------------------------------------------------------------------------------------------------------------------------------------------------------------------------------------------------------------------------------------------------------------------------------------------------------------------------------------------------------------------------------------------------------------------------------------------------------------------------------------------------------------------------------------------------------------------------------------------------------------------------------------------------------------------------------------------------------------------------------------------------------------------------------------------------------------------------------------------------------------------------------------------------------------------------------------------------------------------------------------------------------------------------------------------------------------------------------------------------------------------------------------------------------------------------------------------------------------------------------------------------------------------------------------------------------------------------------------------------------------------------------------------------------------------------------------------------------------------------------------------------------------------------------------------------------------------------------------------aaatggggc----atact-----aaaaaacaacgt---gagaagggtcaaaacaacaaaa--acacacgataacttttcctcagcccaaagagctgaattacaggcattgattacagtatt----------------------------------------------------------------------------------------------------------------------------------------------------------------------------------------------------------------------------------------------------------------------------------------------------------aaaagattttaatcagccagttaatattctttcagactcagcttatgttgtgtaagctactcagcatattgaaactgccttcattaaatata-ttattgatgaacagctttatcaattgttcaactctttacaaacaaccgtgcatactcaggattttcctttctatgtaactcatatctgagcacataccaatcttccagaatgcttgactgaggctaatgagcaagctgacttgttggtttcccccatacttactgat---gcccaaagtttccactcattaac-------acaccttaacgcagcaggacttaaaaacaaatatcaaattatgtggaaacaggccaaggacattgtacaacatcgtcctcagtgccaggtactgcaactatcccatcaagaaactggtgttaaccctcgagggttgacacctaacatgatctgacaaatggatgtcacccatgttgctgcctttggcaaactttcttatgtccatgtgatcatagat----attctcattttat-atgagctacttgccaaacca-----------------------------------------------------gcaaggctgcagcacatataaa-------------------------------aagacacctgctttcctg-------------------------------------------------------------------------------------------------------------------------------------------------------------------------------------------------------------------------------------------------------------------ttttgctgttgt-----------------------------------------------------------------------------------------------------------------------------------------------------------aaattccacaaaaatt-------------------------------------------------------------------------------------------------------------------------------------------------------------aaaaacaaacaatggaccaggctactttagtaaatctttcca-aacatttttaaaacaatagagcattgaacacagtatgagtatcccctataattctcaagggca-----------------------------------aacgattgtt-----------------------------------------------------------------------------------------------------------------------------------------------------------------------------------------------------------------------------------------------------------------------------------------------------------------------------------gagtgagccaatcgaaccttaaaaatgcaattacataaac-----------agaaaatagagggagatagggaaaa--------ttccacccc--------------------tcatatgcaattaca--------------------------------------------------------------------------------------------------------------------------------------------------------------------------------------------------------------------------atgggctcttgttaccttaaa-t--tttttgaacatctcccggaatcacgttactacagcagct------gaacagcatttaacaggacagaaggtaaatgttcatgaggg----aaaacctgtgtggt-ggaaggacttta---------aaacaaagtcctaggaaagaaggagagtta----------taacttggggaagagggtttgcttgtatttccccaggagaaaaccag----------------------------------cttccagtttaggtacctacaagacgtcttaaactctaccatgagcaaaattccaaagaagagaaaaggattttggaaccaagatctccacctcc-----cagcatgcc-tgatggctcgaatgaatgtttc---------------------agccgaccagatgaagaccaacaaaacccatcaagcaagcccaccgacttg------aggacagatcaagaggctgacccagcttgcagaaaaaa-aacgaaaagcacaacaaaaaccactaaccgcaagtcacctgatggt---------------------------ggctataattgcagtaattactatggcggtaagtctccctgtggctacag------cagaccaaaattatacctattaggcatatgtcccatttccgcctttaattaggcctatcacatagttggaacccccagttgaggtttatattaatgatagtgtttggatgcctgagcctacagaccctcgtgggccctctcacccagagg--aggaaggaatgttaataaatgtgtccatgggttatcagttcccc-cctctttgcatagggccggctatcggttgcttaaaaggctac--tgacaacattggc----------tagttaaaat----------------------------------------tccaggtcataatcaaag-accggtatcctatcatttattttctggatggagcccagatcattcacaaagtttggttcaattaaaacagttcaagcccagaaaagagaggtgtcaacaacctcaacaatggtcaaagaatttagaaatattgatttggg-----------------------------------------------------------------------------------------------------------------------------------------------------------------------------------------------------------------------------------------------------------------------------------------------------------------------------------------aaaaaattgcatctctgatcacgctgtggtactacaaaataatttctatggaattgtcattgattggtcccctaaggggacctttgcagttaattgtaccaatgagaataatagatgcaagacaggactaaaacagatactacacaatcaaaaagatgacactatttacactaaaaaacgtgcccagtttcccataacttagaccgattttggtgcagccggcccacaacctaaaatgattaatccaataatgggccctgaaca----tcccaaattatggaagtta---atggcccaatctcatattcaggtttaggaagaaaaatattatctt--aaaaaaaaaagtgagagacttcaatttgtgtatcaggtttcttccaactgaacggtgcccattcaaagttgtttcaagcctccttttatgttgatggtcggaaatattgatattcgacctaattctcaaactattacttgtcaaaactgttgccttttcacgtgtattgattccacatttgatgtaaaaacatctgtgttgctggtgaaggctagagaaggagtttggataccggtttccctcaacagaccttaggaagcctctccttccattcatatcatcacagaaatgtt---aaaaggagtgtttaccagaacaaaaaaatttatttttacccttatagcagtcattataggccttattgcagtcacagctactgctgtggctgctagaattgctttacactcctctgttcaaactgcaaaagatgtaaataattgacaaaagaattccgc-aaaattgtagaattctcagacccagatagacca---acaattggcaaaccaaacaaattatct----cagactgtt-atttagataggagatcgtataatgagcttagagcatcgattgcaaatgcaatgtaattgg-aatacctctgatttctgcataactccccattcatataatggtactaaacatcattagaaaaaagttagacatcatctggaaggaaagaataaaaattt-------------------------------------------------------------------------------------------------------------------------------------------------------------------------------------------------------------------------------------------------------------------------------------------------------------------------------------------------------------------------------------------------------------------------------------------------------------------------------------------------------------------------------------------------------------------------------------------------------------------------------------------------------------------------------------------------------------------------------------------------------------------------------------------------------------------------------------------------------------------------------------------------------------------------------------------------------------------------------------------------------------------------------------------------------------------------------------------------------------------------------------------------------------------------------------------------------------------------------------------------aacattaaatatagccaaa--tttaaggaacaggtttttaaagcatctcaggctcatttaactcccctgcctggaactaacacactctcactggagctgctgatggactttcaaatgtaaacgctcttaaatgatttaagaccactggaggatcaactattgcaaattgtgc--taatgtgtatctgttt-------------------------------------------------------------------------------------------------------------------------------------------------------------------------------------------------------------------------------------------------------------------------------------------------------------------------------------------------------------------------------------------------------------------------------------------------------------------------------------------------atactgttggcctttagtctacagatgcgaaagacgcctctaaaaaaaaaaccagacaccacgaacaagccataatagcaatggtggttttaaaaaaggaaa--aaggggggcatgttgggaaaagggcttgtggggtacctgtataaactggccataaaaatataggacaataagttgtggaaagccactagaggcctctgaggaggaaagcctcctaattgccatcatgttcccatgctcagagcgagacc--cgctctcttatctgtaaacactgtgttcaaggagaaatacactcctttgaagcactggaatgtggacagacgtgcaggctcctagttaagcccactcccactagctactctctgataagttaaagatatactgtttgagcacaaagtagattcatttaaaccactattgctataaattacgcctatgatgcactgccaccctttcactgtttca-ccctgaacgtctgcttcttagatctaaataattgtactcaataaatagtgtggagaccagagctctgagccttttgcagcctccattttgcaactggccccctggctcccac-ctttatgaactcttaacctgtcttttctcatttctttggtgccac-cggacttcaggtactctacaggtggtg--------------------------------------------------------
>1p22.2 range=chr1:89551973-89554309 5'pad=0 3'pad=0 strand=- repeatMasking=none
---------------------------------------------------------------------------------------------------------------------------------------------------------------------------------------------------------------------------------------------------------------------------------------------------------------------------------------------------------------------------------------------------------------------------------------------------------------------------------------------------------------------------------------------------------------------------------------------------------------------------------------------------------------------------------------------------------------------------------------------------------------------------------------------------------------------------------------------------------------------------------------------------------------------------------------------------------------------------------------------------------------------------------------------------------------------------------------------------------------------------------------------------------------------------------------------------------------------------------------------------------------------------------------------------------------------------------------------------------------------------------------------------------------------------------------------------------------------------------------------------------------------------------------------------------------------------------------------------------------------------------------------------------------------------------------------------------------------------------------------------------------------------------------------------------------------------------------------------------------------------------------------------------------------------------------------------------------------------------------------------------------------------------------------------------------------------------------------------------------------------------------------------------------------------------------------------------------------------------------------------------------------------------------------------------------------------------------------------------------------------------------------------------------------------------------------------------------------------------------------------------------------------------------------------------------------------------------------------------------------------------------------------------------------------------------------------------------------------------------------------------------------------------------------------------------------------------------------------------------------------------------------------------------------------------------------------------------------------------------------------------------------------------------------------------------------------------------------------------------------------------------------------------------------------------------------------------------------------------------------------------------------------------------------------------------------------------------------------------------------------------------------------------------------------------------------------------------------------------------------------------------------------------------------------------------------------------------------------------------------------------------------------------------------------------------------------------------------------------------------------------------------------------------------------------------------------------------------------------------------------------------------------------------------------------------------------------------------------------------------------------------------------------------------------------------------------------------------------------------------------------------------------------------------------------------------------------------------------------------------------------------------------------------------------------------------------------------------------------------------------------------------------------------------------------------------------------------------------------------------------------------------------------------------------------------------------------------------------------------------------------------------------------------------------------------------------------------------------------------------------------------------------------------------------------------------------------------------------------------------------------------------------------------------------------------------------------------------------------------------------------------------------------------------------------------------------------------------------------------------------------------------------------------------------------------------------------------------------------------------------------------------------------------------------------------------------------------------------------------------------------------------------------------------------------------------------------------------------------------------------------------------------------------------------------------------------------------------------------------------------------------------------------------------------------------------------------------------------------------------------------------------------------------------------------------------------------------------------------------------------------------------------------------------------------------------------------------------------------------------------------------------------------------------------------------------------------------------------------------------------------------------------------------------------------------------------------------------------------------------------------------------------------------------------------------------------------------------------------------------------------------------------------------------------------------------------------------------------------------------------------------------------------------------------------------------------------------------------------------------------------------------------------------------------------------------------------------------------------------------------------------------------------------------------------------------------------------------------------------------------------------------------------------------------------------------------------------------------------------------------------------------------------------------------------------------tgt--------gacagccctactcaaatata-gtatggattatcagttaaacgagctgtttaatttgttacaacaaactgtaagaaaaagaaatttcccattttgtattactcatattcgagcacaccctaatttaccatggcctttggctaaagcaaatgaacaagctgacttgctagtatcatctgcattcatggaa---gcacaagaacttcatgccttgac-------tcatgtaaatgcagcagga-ttaaaaataaatttgatatcacatggaaacagccaaaaaatattgtacaagattgcacccggtgtcagattctacacctgcccactcaggaggcaggagttaatcccagaggtctaagtcctaatgtgttatggcaaatggatgtcacgcatgtaccttcatttggaaaattgtcatttgtccatgtgacagttgatacttattcacatttcat-atgggcaacctgccagagag-----------------------------------------------------gagaaagtacttcccatgttaa-------------------------------aagacatttattatcttg-------------------------------------------------------------------------------------------------------------------------------------------------------------------------------------------------------------------------------------------------------------------ttttgctgtcatgag--------------------------------------------------------------------------------------------------------------------------------------------------------agttaaaaaaaaaaat-------------------------------------------------------------------------------------------------------------------------------------------------------------taaaatggacaatgggccaggatactgtagtaaagcttttca-aaaattcttaaatcagtgaaaaattacacataaaacaggaattccctataattcccaaagaca-----------------------------------ggccataatt-----------------------------------------------------------------------------------------------------------------------------------------------------------------------------------------------------------------------------------------------------------------------------------------------------------------------------------taaagaactaatagaacactgaaagctcaattggttaaac-----------aaaaaaaaaaaaggaagaaacagtaaggagtattaacactcc--------------------ccagatgcaacttaa--------------------------------------------------------------------------------------------------------------------------------------------------------------------------------------------------------------------------tctaatactctatactttaaat---tttttgaacatt--tatagaaatcagac------cattacccctgca-gaacatctaactggtaaaaggaacagcccacatgaagg----aaaactgatttggt-agaaagataata---------aaaataaaacatgggaaacacggaaagtga----------tgacatgtgggagaggttttgcttgtatttccccaggaaaaaaacac-------------------------------------cttccagtttaggtacctacaactta-----------------------------------------------------------------------------------------cagataaagttgtc---------------------atccaccaaga---------------------aagcggagccgccgacttg------ggcacaattaaagaagctgacacagttagctgaaaaaa-gcctaaagaacacaagggtaatccaaactccagagaatatgcagct---------------------------tgcagccttgatgattgtgtcaacggtggtaagtctccccaggcctgcaggagcaactgcagctaattatgcctattgggcatatgtcccattcctgcctttaattaggcctgtcacatggttggaaaccccggttgaggtttacgttcatagtagtgtttggatgcctgagcctacagattctcgtgggccctctcacccagagg--aggaaggaatgttaataaatgtgtccgtgggttatcaattcccc-cctgtttgcatagggctggctatctgttgcctaaaaggctac--cgacaacattggc----------tagttaagat----------------------------------------tccaggtcataatcaaag-accagtatcctgtcatttatttt----------------------acaaagtttggttcaattggaacagtttaagcccagaaaagagaggtgtcaacaacctcaataatggtcaaaggatttagaaacattgatttgga-------------------------------------------------------------------------------------------------------------------------------------------------------------------------------------------------------------------------------------------------------------------------------------------------------------------------------------------aggattgcatcactgatcacactgtggtactgcaaaataatccctatggaatcatcattgattgggcccctaaggggacctttgcagttaattgtaccaatcagaatgatagatgcaagataggactaaaccaagaactatattatcaaagagatgacaccatttacactgaaaaacgtgctcattttcccataatttggaccaattttggtatggccgacccacatccaaaaatgagtaatccaatcatagaccctaaaca----tcctgaattatgaaagttaatgatggcccaatctcatattcgggtttggaaaaaaaa--attatatt--aatggagaaggtgggagacatcaatttacgtatcagttttgttccagccaaacaatacccattcagagttgtgtcaagcctcctttaatgttaattgtcagaaatattaatattcgaccaaattctcaaaccattacttgtcaaaactgttgccttttcatctgtattgattgcacatttggtgtaaaaacatctgtgttgctggtgagggctagagaaggagtttggataccggtttccctcaatagaccttggggagcctctccttccattcatattgtcacagaaatgtt---aaggggactgtttaccaaaacaaaaagatttatttttacccttataacggtcattatgggccttattacagtcacaggtactgctgcggctgctggaattgctttacactcctctgttcaaactgcggaatatgtaaatgattggcaaaaaaattcctt-aa----------------------------------------------------------------------------------------------------------------------------------------------------------------------------------------------------------------------------------------------------------------------------------------------------------------------------------------------------------------------------------------------------------------------------------------------------------------------------------------------------------------------------------------------------------------------------------------------------------------------------------------------------------------------------------------------------------------------------------------------------------------------------------------------------------------------------------------------------------------------------------------------------------------------------------------------------------------------------------------------------------------------------------------------------------------------------------------------------------------------------------------------------------------------------------------------------------------------------------------------------------------------------------------------------------------------------------------------------------------------------------------------------------------------------------------------------------------------------------------------------------------------------------------------------------------------------------------------------------------------------------------------------------------------------------------------------------------------------------------------------------------------------------------------------------------------------------------------------------------------------------------------------------------------------------------------------------------------------------------------------------------------------------------------------------------------------------------------------------------------------------------------------------------------------------------------------------------------------------------------------------------------------------------------------------------------------------------------------------------------------------------------------------------------------------------------------------------------------------------------------------------------------------------------------------------------------------------------------------------------------------------------------------------------------------------------------------------------------------------------------------------------------------------------------------------------------------------------------------------------------------------------------------------------------------
>1q22
-gttgggaaaaaggctcatggggtgcctgcataaactggccataaaaatatgggacaataagttgtggaaagccacaagaggactctgaggaggaaagtcttctgatcaccattatgttcccatgctctgagcacaacctg--ctctcttatctataaacactgtgctcaag-aagaaagacgctcctctgaagcattggaatgtggctagatatgcaggctcctagttaagcccactcccaccagct-----------aactaaaga-------------------tatgctgcttgagcacaaaggagattcactta-------aaccgcctctgctacacattacgtgtatgacgtactgcctccctttcacagttttg-ccctgaa----------catctgcttcttagatctaagtgattatactcaata----------aatagtgtagagaccagaactctgggccttttgcagcctcc-atttt---gcaactggccccctggctcccac-ctttatgaactcttaacctgtctcttctcattcctttgtcgccaccggacttcaggtaccctacggatggtgttgaggctggtcccctacattctggtgcccaa---catgaggcc--cgaaagaatccagtgaaggcatgctcaagcgtgtgaaatggaggaccgacagacaaagg-----actcccaaagacgaaaa-------------------------------------------------------------------------------------------------------------------------------------------------------------------------------------------------------------------------------------------------------------------------------------------------------------------------------------------------ag-ttttaagctccgcaggtgagcggggcacttgg-agaaagctagggacacaa---------atgggacaaactgaaagtaagtacgccatgtatttgagcttgctatggcagctcttgaa----gcgtagtggtgtaaaagttgatacaaaaaatcttatggatttgttttatgctgtggaacaattttgcccttggttcccggaacagagaactttggaattgaaagattgggaaagaattggaaaggaccttaaaagagcacaaagaaagggaaaggaaattcctttgcctgtttggtcagtttggtcattggtgtgtacagcactggaggcttttcagatagatgatgaggctgagtca---gaggagagagaggagtttaatgatcaggactctgaaccacccctaccaagtactaataaaaagggagagtccagagtgttgcaggaagtcagggaccccaaacagagggaccggctgaagccatggcagaagaacataaattgtgaagatttcatggacatttgttagttccctaaattaatacttttataatttcttacacctgtctttactgtaatctctgaacataaattgtgaagatttcatggacatttatcacctccccaatcaatactcttataatttcctatgcctgtctttactttaatctcttaatcccgtcatcttcgtaagctggggatgtatatcgcctgaggaccctgtgatgattgcattacctgtacaaattgtttgtaaagcatttgtgtttgaataatgtgaaatctgggcaccttgaaaagaacaggataacaacgattttcggggaacaagggagataaccataaagtctgactgcctgtggggccaggcagaacagagtcatatttctcttctttcagaaagcgaataggagaaatatcgctgaattcttttctcagcaaggaataaccctgggaaaacgaatgcattcccagggagacatctgtaaaatcgctgctctgggagtgtctgtcttatgcagttggagataagggatgaaatatgccctggtctcctgcagcaccctcaggcttgctaggattaggaaattccagcctggcgaattctagtcagatcggttgtctgctctcgaaccctgtttcctgttaagatgtttatcaatatcaacgtccaatgtgcccagcgggacatggaccttcatcagtaattctagtttcgccctggccttgtgatctcgctctgcctctctgcctttgtgatattttactgcctctgaagcatgtgacctctgtgacccactccctattcgtacacccctccccttttgaaatccataataaaaacttgctggttttgcggctcaggggcatcatggaacctgctgaaatgtgatgtcacccccggagacccagctgtagaatttctcttttgcactctttctctttatttctcagactggcacacttacggaaaatagaacctatgttgaaatattgggggctggttcccccgataccggaggtgatttctaccaatcccc-ccggtctccctaaacctacacagaaaattgttcagcccgcagcttcttcagagaaatgtccggaatggccacctcctcctcagctgagtgagtgcagggggagggagc----------------ctgaaactcagcttgccgcacccattactgcccaacctgcagttcactatggtgaagaagcaattcaggctca----------------------------ccctgcag-----------------------------------------------------------------------------------------------------------------------------------------------------------------------------------------------------------------------------------------------------------------------------------------------------------------------------------------------------------------------------------------------------------------------------------------------------------------------------------------------------------------------------------------------------------------------------------------------------------------------------------------------------------------------------------------------------------------------------------------------------------------------------------------------------------------------------------------------------------------------------------------------------catcctgtctgggtcgaacagtggccgctccctcagaaaaacttgggggcgttccatgaaatagttaaaaaactactagaaaaaggatatattt--cacccactttctctccttggaattccccagtatatgtaatttta------------------------------------------------------------------------------------------------------------------------------------------------------------------------------------------------------------------------------------------------------------------------------------------------------------------------aaaaaagtatggtagatggtgcatgctgaccgacttgcaagaggtcaacgctgtaatgcaaccaatgggagctttacaaccagggctcccatcccccaccatgctccctaaagactggctgcttgttattatagattt-aaaagactgc-------------------------tt--ctttacaattcctttggcagagacagattttgaaaaatttgcctttac--tatccctgccattaataacaaagaacctgcagccagatatcattggaaggttttaccccaaggtatgttaaacagttccacagtttgtcaaacttttgtaggcaaagctatccagctagttagagatcaatttccagattgttacatcattcattatatggatgacatactatgtgcaacaaaaaatagagaccaacttattcaatgttattcatctttgcaaaaggcaattacaaatgctggattgcttataacacctg-acaaaattcaaacaactcttccttttcaatatttggggatacaagtacaagatagagccattaagcctcaaaaggttcaaatcagaaaagattctttaaaaacctt------------------------------------------------------------------------------------------------------------------------------------------------------------------------------------------------------------------------------------------------------------------------------------------------------------------------------aaatgattttcaaaaattgttaggagacattaattggattcagcccaccttaggaatttctacttatgctatgtctaatattttctaaatattgag-gggagattgcaactt-acaccataaaagagaattaacacccaaggccatgaatgagttaagagtaattgaa-----aaaaaaaaattcagcaagcccaggttagtaggattgactcagtcttgccttttcaattcattgtgttccctacttcacactcctc-------aatgagggttattgttcaaaataatgatttggttgaatggtc-ttttttgccatataataccatgaaaacacttacagtctatgt----------------------------------------------------------------------------------------------------------------------------------------------------------------------------------------------------------------------------------------------------------------------------------------------------------------agatcagatcacaattttaattggacaggctcatatgcaaattgttaaactttatggcactgagcccaat-aagattatagttccaataaataaaagtcacattaagcaggcatttattaactcagttacatggcaagttaatttagcagaatttattgaatgtattgataatcatcatcctaaaaataaaattttccagttcttaaaattaactacataggttcttccgaaaattactcgtgatgcccctttggaa---------------------------------------------------------------------------------------------------------------------------------------------------------------------------------------------------------------------------------------------------------------------------------------------------------------------ggagccatgattgtttttactgatggctccagtact-----gggaaagcggca---tatgtgggaccttgtggtaaagttatccacactaactcttcctcagtccaaagagctaaattacaggcaatgattgcagtatt----------------------------------------------------------------------------------------------------------------------------------------------------------------------------------------------------------------------------------------------------------------------------------------------------------agaagattttaatcagccagttaatactgtttcagattcagcttatgttgtataagctactcagcatattgaaactgccttaattaaatata-ttattgataaacagctttatcaattgttcaactctttacaaacagctgtgtgtgctcgggattttcctttctatataactcatatccgagcacataccaatcttccaggacccttgactgaggctaatgagcaagctgacttgttggtttcccccatacttactgat---gcccagactttccactcattaac-------acaccttaatgtaacaggacttacaaacaactatcaaattatgtggaaacaggccaaggacattgtacaacatcgtcctcagtgccaggtactgcaactaccgtatcaaggaactggtgttaaccctcgagggttggcacctaacatgatctggcaaatggacgtcacccacattcctgcatttggcaaactttcttatgtccatgtgaccatagatacatattctcat-ttat-atggtctacttgccaaacca-----------------------------------------------------gccagactacaacacatataaa-------------------------------aagacacttgctttcctg-------------------------------------------------------------------------------------------------------------------------------------------------------------------------------------------------------------------------------------------------------------------ttttactgtcatgg---------------------------------------------------------------------------------------------------------------------------------------------------------gaattccacaaaaatt-------------------------------------------------------------------------------------------------------------------------------------------------------------aaaaacagacaacagaccaggctactgtagtagatctttcca-aacatttttaaaacaacagagcattgaacacagtacggttatcccctataattctcaaaggca-----------------------------------agcgattgtt-----------------------------------------------------------------------------------------------------------------------------------------------------------------------------------------------------------------------------------------------------------------------------------------------------------------------------------gagcgagccaactgaaccttaaaaatgcaattacataaaa-----------agaaaatagggggagatagggaata--------ttccacccc--------------------tcatatgcagttaca--------------------------------------------------------------------------------------------------------------------------------------------------------------------------------------------------------------------------attggctcttgttaccttaaa-t--tttttgaacatcttccgcaatcaggttactatagcagct------gaagagcatttaacaggacagaaggtaaatgttcatgaagg----aaaacctgtgtggt-ggaaggacttta---------aaacaaagacctgggaaaaagagaga--ta----------taacatggggaagagggtttgtttgtatttccccagaagaaaaccag----------------------------------cttccagtttgggtacctacaagacatcttaaattctaccatgagcaaatttccaaagaagagaaaaggattttggaaccaagatctccactccc------agcacgcc-tgatggctcgaatgaacatttc---------------------agccaaccagatgaagaccaacaaaacccatcaagcgagcccaccaacttg------gggacagatcaagaggctgacccaccttgcagaagaaa-acctgaaaacacaacaaaaaccactaacctcgagtaacctgatggt---------------------------agctatgattgcggtaattaccatggtggtaagtctccctgtggctacag------cagaccaaaattatacctattgggcatacgtcccatttccacctttaattaggcctgtcacatggttggaacccccggttgaggcttatgttaataatagtgtttggatgcctgagcctacagatactcaagggccctctcacccagagg--aggaaggaatgttaataaatatgtccatgggttatcagttcccctcctctttgcatagggccagctgtcggttgcctaaaaggctac--ggacaacattggc----------tagttaaaat----------------------------------------ttcaggtcataatcaaag-accagtatcctatcatttattttctggatggagcccggatcatccacagagttcagttcaactgtaacagtttaagcccagaaaagagaggtgtcaacaacctcaacaacagtcaaatgatttagaaatattgatttgaaaggattgtatc------------tctttttttttctttctttttttttgagagggagttttgctcttgttgcacaggctggagtgcaatggcgcaatctcagctcactgcaacctccgccccccaagttcaagggattctcctgcctcagcctcccaagtagctgcgattacaggcatgtgccaccacaccctgctaattttgtatttttagta-gagagggggtttctccatgttggccagactggtctcgaactcccgacctcaggtgatctgccggcctcggcctcccaaagtgctgggattacaggcgtgagccaccactcccggccaggattgcatctctgatcacgctgtggtacttcaaaataattcctatggaattgtcactgattggtcccctaaggggacctttgcagttaattgtaccaatcagaatgatagatacaagacaggactaaaacaggaactatactgtcaaagagatgacactatttacactgaaaaacatgcccagtttcccataatttcaaccaattttggtatagccggcccacatccaaaaatgattaatccaataataggccctgaaca----tcccaaattatggaaggtaatgatggcccaatctcatattcaggtttgagaagaaaaatattacctt--gagggaaaaggtgagagacttcaatttgtgtatcagttttcttccaaccgaatggcgcccattcagagctgtgtcaagcctccttttatgttgatggtcggaaatattgatattcgacctaattctcaaactattacttgtcaaaactgtcaccttttcacctgtattgattccacgtttgatgtgaaaacatctgtgttgctggtgagggctag---aggagtttagataccggtttccctcaatagaccttggaaagcctcttcttccattcatatcctcacagaaatgtt---aaagggagtgtttaccagaacaaaaagatttatttttacccttatagcagtcattatgggccttattgcagtcacagctactgttgtggctgctggaattgctttacactcctctgttcaaactgcagaatatgtaaataattggcaaaagaattcctc-aaaattgtggaattatcagacccggatagacca---acaattggcaaatcaaataaatgatcttagacagactgtt-atttggatgagagatcgtataataagcttagagcatcgattgcaaatgcaatgtgattgg-aatacttctgatttctgcataactccccattcatacaatgctactgaacatcactgggaaaaagttagacatcatctggaagaaagggatggaaattt-------------------------------------------------------------------------------------------------------------------------------------------------------------------------------------------------------------------------------------------------------------------------------------------------------------------------------------------------------------------------------------------------------------------------------------------------------------------------------------------------------------------------------------------------------------------------------------------------------------------------------------------------------------------------------------------------------------------------------------------------------------------------------------------------------------------------------------------------------------------------------------------------------------------------------------------------------------------------------------------------------------------------------------------------------------------------------------------------------------------------------------------------------------------------------------------------------------------------------------------------tacactgaatatagccaaa--ttaaaggaacaggtttttaaagcatctcaggctcatttaactctcctgcctgggactg--acattctcactggagctgctgatggactttcaaacataaatcctcttaagtggattaagaccgttagagaatcaactatcgcaaattttgctttaatgtgtacctgttt-------------------------------------------------------------------------------------------------------------------------------------------------------------------------------------------------------------------------------------------------------------------------------------------------------------------------------------------------------------------------------------------------------------------------------------------------------------------------------------------------atgctgtttgcttttagtctgcagatgcggaagatgcctct-ggagagagaccagacaccaggaacaagtcttaatagcaatggcagttttaaaaaagaaaa--aaggggggcatgttgggaaaaaggcttacagggtgcctgcataaactggccataaaaacatgggacagtaagttgtggaaagccacaagaggactctgaggaggaaagccttcttatcgccattatgttcccatgctctgagcacaacc--tgctctcttatctataaacactgtgctcaagaagaaagacgctcctctgaagcactggaatgtggctagatatgcaggctcctagttaagcccactcccaccagcta-----------actaaagatacgttgtttaagcacaaaggagattcacttaaaccgccactgctacagattatgtgtatgacgtactgcttccctttgactgtttcg-ccctgaacatctgcttcttagatctaagtgactgtactcaataaacagtgtggagatcagaactctgggccttttgcagcctccattttgcaactggccccctggctcccac-ctttatgaacacttaacctgtctcttctcattcctttgtcgccac-cggacttcggataccctacgggtggtgctgagactggtcccccaaa-------------------------------------
>6p22.1 range=chr6:27155300-27164058 5'pad=0 3'pad=0 strand=+ repeatMasking=none
--ttgggaaaaaggcttatggggc-----cataaactggcaataaaaatatgggagagtaagttgtggaaagccacaagaggcctctgaagaggaaagccttcttatcgccattatgttcccatgctctgagtgcaacctg--ctctcttatctataaacactgtgttcaag-aagaaagacactcctttgaagcgttggaatgtagacagacgtgcaggctcctagttaagcccgctcccactagctactctccaataagttaaaga-------------------tacgctgtttgggcacaaaggagattcattta-------aaccgctattgctatagattacgcctgtaacacgctgcctccctttcaccatttcg-ccctaaa----------tgtctgctttttggatctaagtgattgtactcaata----------aatagtgtggagaccagagctgggcgccttttgcagcctcc-atttt---gcaattggccccctggcccccactctttatacactcttaacctgtctcttctcattcctttgtcgccaccggactttaggtaccctaagggtggtattgaggctggtccccaacattctggtgcccaa---cgtggggct--cgaaagaatctgatgaaggaatgctcgagcgtgtgaaacggagggctgatggacgaagg-----actcccgaggacgaaaa-------------------------------------------------------------------------------------------------------------------------------------------------------------------------------------------------------------------------------------------------------------------------------------------------------------------------------------------------agtttttaagctctgcaggtaagcagggcacttgg-agaaagccagggacaca----------atggggaaaactgaaagtaagtacaccacgtatttgagcttgctagggcggctgttgaa----gcgtgatggcgtaaaagttggtacaaaaaatcgtatgaattaatttcatgctgtagaacaattttgcccttggttccctgaacagggaactttgaaattaagagattgggaaagagttggaaaggacctttaaaaagcacgtagagaaggaaaggaaattcgtttgcctgtttggtcagtttggtcattggtgcgtgccgcactggagccatttcagacaaatgatgaggctgagtcagaggaggagaaggaggagtttgataatcaggactctgaaacgcctctaccgagtactagccaaaagga------------------------------------------------------------------------------------------------------------------------------------------------------------------------------------------------------------------------------------------------------------------------------------------------------------------------------------------------------------------------------------------------------------------------------------------------------------------------------------------------------------------------------------------------------------------------------------------------------------------------------------------------------------------------------------------------------------------------------------------------------------------------------------------------------------------------------------------------------------------------------------------------------------------------------------------------------------------------------------------------------------------------------------------------------------------------------------------------------------------------------gagtccggaagtaatttatgccaatcccc-ccagtcttcctaaacctattcagaaactcattcagctcagggttcctcaagaggaatgtccggaatggccacctcctcctcagccgagtgagtgcaggcggagggagc-ctgagactccgctg-ccgagactcggctggccgcgctcattattgcccgacccgcagttcattatggagagggggtaattcaggttcg----------------------------ccctgcagttcattacagtgaaggagcaattt-------------------------------------------------------------------------------------------------------------------------------------------------------------------------------------------------------------------------------------------------------------------------------------------------------------------------------------------------------------------------------------------------------------------------------------------------------------------------------------------------------------------------------------------------------------------------------------------------------------------------------------------------------------------------------------------------------------------------------------------------------------------------------------------------------------------------------------------------------ccctt-aaaatggatgacccagcgccctgtctgggtcgaacagtgg------cctaaggaaaaattgggggcgctttatgaaatagttaaagaactactagaaaaaggatatattt--cacccactttctctccttagaattccccaatagttgtaa-ttaa------------------------------------------------------------------------------------------------------------------------------------------------------------------------------------------------------------------------------------------------------------------------------------------------------------------------gaaaaagtccggtagatggcacatgctgaccgacttgcgagtggccaacgctgtaattcaaccgatgggagccttacaacctgggctcccatcccccactatgctccttaaagactggctgctcattattatagattt-aaaagactgc-------------------------cttgttttacaattcttttagcagaggcagatttcgaaaaatttgcctttac--tgtccctgccattaaaaacaaagaacctgcagccagatatcattagaaggttttactccggggtatgttaaacagtcccacaatctgtcaaacttttgtaggcagaactatccagcctgttagagatcaatttccagatg--------------------------------tgtgcagcaaaaaatagagatcaacctattcaatgttattcatctttacaaaaggcaattacaaacgctgaattgcgtatagcacctg-acaaaattcaaacaaccactccttttcagtatttggggatgcaagtacaggatacagccattaagcctcaaaaggttcaaatttaaaaagattatttaaaaacctt------------------------------------------------------------------------------------------------------------------------------------------------------------------------------------------------------------------------------------------------------------------------------------------------------------------------------aaatgattttcaaaaattgttaggagatattaattggattcggcccaccttaggaattcctacttatgctatgtctaatctcttctcaatattgag-gggaaattccaactt-acaaagtaacagagaactaaca-ccgaggccataaaagagttaaaagtaattga------agacaaaaattcaacaagcccaggtcagtaagattgactcagactcgcctttacaattcattgtgttccctacttcacattcccc-------aatgggggttactgttcaaaataatgatttagttaaatggtctttttttgccacataataccataaaaacactcacagtatattt----------------------------------------------------------------------------------------------------------------------------------------------------------------------------------------------------------------------------------------------------------------------------------------------------------------agatcagatggcaattctaattggacaggctcgt-cacgaattgttaaactttgtggcactgagcccaat-aagattataattccaataaataaaaatcaggtaaaacaggcatttattaactcagttacatggcaagttaatttaacagaatttgttgaatgtattgataatcattatcctaaaaataaaattttccagtttttaaaattaactacatgggttcttccaaaaattccttgtgatgctcctttggaa---------------------------------------------------------------------------------------------------------------------------------------------------------------------------------------------------------------------------------------------------------------------------------------------------------------------ggagctgtgactgtttttactggtgggtctagtaaacattaaaaaaagcgacagtctggtggagaccacataatccaatcactcgatctgaatttactaacattcaaaaagctaaggt-----------------------------------------------------------------------------------------------------------------------------------------------------------------------------------------------------------------------------------------------------------------------------------------------------------------------------------tattctgtttaattattaaagaacttttacagccttaagttcgctctggagcccagtctg------------------------tgtg-ttctttttcttcaacttcagcaattgctaaacca---------agatacaca------------tcctatttttattacacacattcgagctcacagctctctgcctggcccattggcttacggcaataatcaagcagaccttcaggttatgacatcactgcttgaccaagtcacccaatcacatcaattttc-------ccaccaaaatt-gaaaaacttatctaaataatttcaacttacacagaggctggctaagcaaattatcctacaatgcccagattaccagctcacaagcacgtcccctccttcaacaggtgttaaccctagaggattagaacctaatccattgtggcaaacagatgttaaacacatccctaaattttggaaactaagatatgtacatatatccattgttaccaacattcatctaattattacacattaaaaaaataaaagaaaaaagtaaagaaaaaagactaaaagagacaaaaatcaaaacaagatgcaaaaaaaaaaaaaaaagactgt-------------------------------gaaaaaaacgaagtagaggccgggagcggtggctcacgcctgtaatcccagcactttgggaggccgaggtgggtggatcacgaggtcaggagatcgagaccacggtgaaaccccgtctctactaaaagtacaaaaaattagccgggcgcggtggcgggcgcctgtagtcccagctactcaggaggctgaggcaggggaatggcgtgaacccgggaggcagagcttgcagtgagccaagatcgcgccactgcgctccagcctggacgacacagcaagactccatctcaaaaaaaaaaaaaaaaagtggaaaaagggaaaaaaaatcggctgggcgcggcggctcatgcctgtaataccagcactttgggagcccaaggcgggcagatcatgaggtcagaagatcgagatcatcctggctaacatggtgaaacccccgtctctaccaaaaatacaaaaaattagccaggcatggtggcaggcgcctgtagtcccatctacttgggaggctgagccaggagaatggcgtgaacccaggaggcagaggttgcagtgagccgagatcgtgccactgcactccagactgggcgacagagcgagactccatctcaaaacaaacaaaaaaaactaagaaagttataaaaatgtacc---tttagtaa-aaaaaagttataaaacaaaaatttaagacatgttaaaaattgtctgtgaaagtcgtgaaaaatgttattaaaa--aatttatgcaaaaaaggttgtataatttttgtttcaaaggtctaagcaggccgggcgccagtggctgacgcctgtaatcccagcactttgggaggccgaggcaggcggatcacgaggtcatgagatcgagaccatcccggctaacacggtgaaaccccgtctctattaaaatacaaaaaaaattagccagacgtggtggcgggcgcctgcagtcccagttactagggaggctgaggcaggagaatggcatgaacccgggaggcggagcttgcagtgagccgagatcgtgccactgcactccagcctgggcgacagagtgagactccatctcaaaaaaaaaaattaaaaaataaaaataaaggtctaagcaagttttaaaatgataattgtaaaaaattatgtgtgtaaacacatttgctaaagttaaaaagg--------tatcatccactttttctataaactaaacattaaaataaaacacaagtttttctgtttttttatttttattgttttttgagacagagtagctgggactacaggcgcccgccaccatgcccaactacatttttttgtatttttagtagagacgggtttcaccgtgttagccaggatggtctcgatctcctgacctcgtgatctgcccgcctcggcctcccaaagtgctgggattacaggtgtgagccactgcgcccagcccacgagtttttcttaaaacactaacctgctctttaaagattgtaaaaagtctcttagcgcaggcaccacccctaaaatttctagtatcagcctaaagactatgtcctcatcaaaggatgaaa------agaagaaaaaaaaattcaagcaagcctaaaaaagactctacagaaattgcagcctcaacaatgtgacttccacaaacaacacaggccccagacattacgct---gaaaaaacagaagactaagccaaataatttattcgtttttaattatctcattttgcctactacctatacctgctacactctattaagctcatatcttaaa------------------------------tctgccttt------cttctgcc-ctgttactttaaaaaacacccccttctcagcttctaataacataactgcttggctaaaataaattaacataccccgagtggggttcctcattaataacatatagtgaactaagatgccaagtaacactacaggtcac--tttttgaccggaaaaaaatgttgctaattatactcaggtttgtcttctgttatttactaatgctaggatgcaaagctgaaataagagcagtgaactcctcacctgaaaaacctgtggctacaa------cagaccgaaattatacctattgggcagatgtcccatttccatctttaattaggcctgtcacttggttggaacccccggttgaggtttatgttaatgatagtgtttggatacctaagcctacagatactcataggccctctcacacaaaag--agaaaaaaatgttaataaatgtgtccataggttattagttcccc-cctctttgcctagggctggctatcagttgcctaaaaggctac--tgacaacattggc----------tagttaaaat----------------------------------------tccaggtcataatcaaag-accagtatcctatcatttattgtctggatagagcctggatcattcacagagtttggttcaattgaaacagtttaagcccaaaaaaaagaggtgtcaacaacctccacaatggtcaaaagatttagaaatattaatttaaa-------------------------------------------------------------------------------------------------------------------------------------------------------------------------------------------------------------------------------------------------------------------------------------------------------------------------------------------agaattgca-----------------attatttaaaataattcctatgcaatcgtcgttagttggtcccctaaggggacctttacagttaattgtaccaatcaaaataatagatgcaaaacaaaactaaaacaaattctatactgtcaaagaaacgacactacttacactaaaaatcgtgctcattttcccataatttggaccaattttagtatggctggcccacatccaaaaatgattaatccagtaataggccctaaaca----tcccaaattataaaagttaataatggcccaatctcatattcaggtttaaaaagaaaaatattaactt--gatagagaaggtaagagacttcaatttgtgtatcagttttcttccaaccgaacagtgcccattcagagttgtgtcaagcctccttttatgttgatgatcaaaaatattaatattcaacctacttctcaaactattatttctcaaaactgtcaccttttcacctgtgttgattccacatttggtgtgaagccatctgtgttgctgatgagggctatagaagaagtttggttaccggtttccctcaatagacgttaggaagcctctccttccattcatattgtcacaaaaatgtt-----gaggagtgtttaccaaaacaaaaagatttatttttacccttatagcagtaattatgggccttattgcagccacagctactgctgcggctggtgaaattgctttacactcctctgttcaaactacaaaatatataaataattgacaaaaaaattcctc-aaaatagtggaattctcagacctggatagacca---acaattgacaaatcaaataaatgatcttagacagactgtt-atttagatggaagatcatataatgagcttagagcatcgattacaaatacaatgtgattaa-aatacttctaatttctacataactccctgttcgtataatactactaaacatcatttaaaaaaagttagacgtcatctagaaaaaaagaaataaaagtttaacattagattgtagggtccagccctacagggcctgtgggttttttcttcatgtgcggagatgagagatcatagaaaaataaagacacgagacaaagagatagaataaaagacagctgggcccaggggaccactacccccaacgagcagagtgtggaagtggccccgaacacagcgagagagaaatcctcattgggtgccagatgtagggtccagtcctacagggcctgtgggttttctcttcgtgtgcagagatgagagatagtagaaaaataaagacacgagacaaagagatagaagaaaagacagctaggcccaggggaccactaccactgatgcacagagtccattagtggccccaaatgcctggacgcactgctatttattgtatacaagacaagggggcagggtaaggagtgtgagtcatctcaaatgattgataaggtcaagcaagtcacgtgtccatgtgacagggggcctttccctttgtggtagccaaagcagagagggaggacagcatacatcagcatttcttctatgcacttatcagagattgatcaaagactttaatactttcactaattctgctactgctatcttctaagaacttaaaaggaggagccaggtgtacaggcagaacatgaaagtggacaaggagtgtgacctttgaagcacagcaccccagggagacggctaagcctccggatgactgtgggcaggcctggctaatgtcaggcctccaacaagagctggtggagcagagtgttctctaactcccccaaggaaagagagattccctttcccagtctgctaagtaacaggtgccttccaaggcactgacactactgctagaccaaggtctgctaagtaacgggtgccttcccaggcactggcactactgctagaccaaggagccctcaagcggcccttatctgggcgtgacagagggctcacactctcgtcttctggtcacttctcacaatgtcccttcagctcctaactctgtacggcctggtttttctttggtaataataataatacaaagattaatactaaaaactaatgattaataatatccattataatcacctctgtattctatttctaaaataactttttcttatcataattattttctttattatactggaagaggttgtgccttcagtctcttgcctcagcacctgggtggctttctgcccacattagataaggccaaa--ttaaaagaccaggtttttaaagcatctcaggctcatttaactctcctgcctgggactg--acattctcactgaagctactgatggactttcagacataaaccctcttaaatggattaagaccattagaggatcaactattgcaaattttgctttaatgtgtatctgttt-------------------------------------------------------------------------------------------------------------------------------------------------------------------------------------------------------------------------------------------------------------------------------------------------------------------------------------------------------------------------------------------------------------------------------------------------------------------------------------------------atactgtttgcttttagtctacaaatacagaagacacctct-agagagagaccagacaccacgaacaagccttaataacaatggtggtttttaaaaaa-------agtggggcatattgggaaaaaggcttgtggggtgcctgcataagctggccataaaaatatgagacaataagttgtggaaagccacaagaggcctctgaagaggaaagccttcttatcgccattatgttcccatgctctgagtgcaacc--tgctctcttatctataaacactgtgttcaagaagaaagacactcctttgaagcattggaatgtagacagacgtgcaggctcctagttaagcccgctcccactagctacactccgataagttatagatacgatgtttgggcacaaaggagattcatttaaaccgctattgctatagattatgcctataacacactgcctccctttcaccgtttcg-ccctaaacgtctgcttcttagatgtaagtgattgtactcaataaatagtgtggagactggagcttggtgccttttgcagcctccattttgcaattggccccctggcccccactctttatacactttaaacctgtctcttctcattccttcgtcgccacaaagactttaactaccctatgggtggtgttgaggctggtccccaaca-------------------------------------
>6p21.33a range=chr6:31952469-31958829 5'pad=0 3'pad=0 strand=- repeatMasking=none
tgttgggaaaaggacttgtggggtgcctgtataaactggccataaaaatatgggacaataagttgtggaaagccacaagaggcctctgaggagaaaagcctcctaattg-----------ccatgctcagagcgagacctgctctctcttatctgtaaacactgtattcaag-gagaaagaccctcctttgaagcattggaatgtggacagacgtgcaggctcctagttaagcccactcccactagctactctccgataagttaaaga-------------------tatgctgtttgagcacaaaggagattcattta-------aagcgcttctgctgtagattatgcctgtgacgcactgctaccctttcactgttttg-ccctgaa----------catctgcttcttagatctaagttattgtactcaata----------aatagtgtggagaccagagctctgagccttttgcagcctcc-atttt---gcaattggccccctggcctccactctttatgaactcttaacctgtctcttctcattcctttgtcaccaccagacttcaggtaccctacaggtggtgttgaggctggtccccaacattctggcgcccaa---cgtggggcc--caaaagaatctggtgaggaaacgctcaagcatgtgaaacagaggaccaacgaacaaagg-----actcccaaggacataaa-------------------------------------------------------------------------------------------------------------------------------------------------------------------------------------------------------------------------------------------------------------------------------------------------------------------------------------------------ag-ttttaacctctacaggtaagcggggcgcccag-agaaagctagggacaca----------atgggaaaaactgaaagtaagtacaccacgtatttgagcttcctacggcagctcttcaagcatgcatggtggggtaaaagttgatacggaaaatcttatggatttgtttcatgctatggaacaattttgcccttggttcccaaaacaggaaactttgaaattaaaacattaagaaggagttggaaaggaccttaaaagagcatatagagaaggaaaggaaattcctttgcctgtttggtcgctttggtcattggtgcatgcagcactggagccttttcagacagataatgaggctgagtcagaggaggagagagaggagtttgataatcagaactctgaaccacctctaccgagtactaacaaaaagga------------------------------------------------------------------------------------------------------------------------------------------------------------------------------------------------------------------------------------------------------------------------------------------------------------------------------------------------------------------------------------------------------------------------------------------------------------------------------------------------------------------------------------------------------------------------------------------------------------------------------------------------------------------------------------------------------------------------------------------------------------------------------------------------------------------------------------------------------------------------------------------------------------------------------------------------------------------------------------------------------------------------------------------------------------------------------------------------------------------------------gagtctgaagatgatttatgccaatctcc-ccagtctccctaaacctactcaaaaaattgttcagcccacggttcctgtagagaaatgtccagaatggccacctcctcctcagccgagtgggtgcagggggagggagc----------------ccgagacttggctcaccgtgcccattattgcccgacccacagttcattatggagatggggcaattcaggttca----------------------------ccctacagtt-attacagtgaaggagcaattt-------------------------------------------------------------------------------------------------------------------------------------------------------------------------------------------------------------------------------------------------------------------------------------------------------------------------------------------------------------------------------------------------------------------------------------------------------------------------------------------------------------------------------------------------------------------------------------------------------------------------------------------------------------------------------------------------------------------------------------------------------------------------------------------------------------------------------------------------------ccctt-aaaatggatgacccggcgccccgtctgggttgaacagtggccgctccctaaggaaaagttgggggtgctttataaaata-------aactactaaaaaaaggatatattt--cacccactttctctccttggaattccccagtatttgtaa-ttaa------------------------------------------------------------------------------------------------------------------------------------------------------------------------------------------------------------------------------------------------------------------------------------------------------------------------gaaaaagtccggtagatggc-----------------------gtcaacgctgtaattcaaccgatgggagccttacaacctgggctcccatcccccactgtgctccctaaagactgaccgcttgttattatagattt-aaaagactgc-------------------------tt--ttttacaattcctttagcagaggcagatttcaaaaaatttgcctttac--cattcctgccgttaataacaaaaaacctgcagccaaatatcattggaaagttttgccccagggtatgttaaatagtcccacagtttgtcaaacttttgtaggcagaactatccagcctgttagagatcagtttccagatt--------------------------------tgtgcagcaaaaagtagagaccaacttattcaatattattaatctttgcaaaagacaattacaaatgctgaattacttatagcacctg-acaaaattcaaacaaccactccttttcagtatttgaaaatacaagtacaggatagagccattaagcctcaaaaggttcaaattagaagagattctttcaaaacctt------------------------------------------------------------------------------------------------------------------------------------------------------------------------------------------------------------------------------------------------------------------------------------------------------------------------------aaataattttcaaaaattgttagaagatattaattggatttggcccaatttagcaattcctacttatgctatgtctaatctcttctcaatattgag-gggaaataccaactt-acgcagtaacagagaactaacacccgaggccatgaaagagttatcagtaattg-------aaaacaaaattcagcaagcccaggtcagtaggattgactcagacttgcctttataattcattgtgttccctacttcacactaaccacacaataatgggggttattgttcaaaatgatgatttagttaaatggtc-ctttttgccacataataccataaaagcacttacagtatactt----------------------------------------------------------------------------------------------------------------------------------------------------------------------------------------------------------------------------------------------------------------------------------------------------------------aaatcagatggcaattctaattggacaggctcatatatgaattattaaattttgtggcactgagcccaataaaaattatagttccaataaataaaaatcaggttaaacaggcatttattaactcagttacatgacagattaatttaacaaaatttgttggatgtattaataatcattatccta-----aaaacttttcaattcttaaaattaactacataggttcttccaaaaattacttgtgatgcccctttggaa---------------------------------------------------------------------------------------------------------------------------------------------------------------------------------------------------------------------------------------------------------------------------------------------------------------------ggagccatagctgtttttactggtgggtctggtaaacat--gaaaaagcaacagtctggtggagaccacataatccaatcacttgatctgaatttactaacattcagagagctaaggt-----------------------------------------------------------------------------------------------------------------------------------------------------------------------------------------------------------------------------------------------------------------------------------------------------------------------------------tattctgtgtatttatttaaaaactattacagccttaagtttgctctggagcccactctg------------------------tgtg-gtctttttcttcaacttcaacaattactagacca---------aggtacaca------------tcctacttttattacacacattcgagcccacagctctctgcctggcccattggcttacggcaataatcaagcagaccttcaggttatgacatcactgcttgaccaagccacccaatcacatcgattatt-------ccaccaaaattggagaaacttatctaaataatttcaacttacacagaggctggctaaacaaattatcccacaatgcccagattaccagctcacaggcacataccctccttcaataggtgttaaccgtaaagaattggaacctagtcagttctggcaaacagatgttaaacacatccctaaattttaaaaactaaaatatgtacatacatccattgttaccaacactcatctaattattacacatttaaaaaa--------------------------------------------------------ataaaagtaaaaaaaagactaa-------------------------------gacaaaaatcaa------------------------------------------------------------------------------------------------------------------------------------------------------------------------------------------------------------------------------------------------------------------------------------------------------------------------------------------------------------------------------------------------------------------------------------------------aaaaatacaaaaaagt-------------------------------------------------------------------------------------------------------------------------------------------------------------aaaaaaatttaaaaagttataaaaatgtacc---tttagtaa-aaaaattataaaacataaaaagttaagacatgttaaaaattgtctgtaaaagtcataaaaaaagttataaaa---aatttatacaaaaaaggttgtttaattttgttt-----------------------------------------------------------------------------------------------------------------------------------------------------------------------------------------------------------------------------------------------------------------------------------------------------------------------------------taaagatctaaacaagttttaaaatgataattgtaaaaaattccgtgtgtaaacgtatttactaaagttaaaaaga--------tatcatcca-gttttctataaactaaacattaaaataaaacaca--------------------------------------------------------------------------------------------------------------------------------------------------------------------------------------------------------------------------agtttttcttaaaacactaacctgctctttaaaaattgtaaaaagtctcttaacacagacgccactcctaaaatttccagtaccagcctaaagactacatcctcatcaaaggataaaaaattaaaaaataaaaaaacatttgaaccagcctaaaaaagaccctacaggaactacagcctcaacaatgcgacttccacaaacaacacaggcctcagacattatact---aaaaaaacaaaagtctaagccaaataatttattcatttttaattctctcactttgcctactacctatacctgctacactgtattaagctcgtatcttaaa------------------------------tccgccttt------cttctgcc-ctgttactttaacaaacacccccttctcagcttctaataacataactgcttagctagaataaattaacatacccccagtggggttcctcattaataacatatagtaaactaagatgccaagtaacactacaggtcac--tcttttactaaaaaaaaaagttactaattatactcatgtttgtcttctgttatttactaatcctagaatacaaagccaaaataaaaacagtgacctcctcgcctaacaaacctgtggctacaa------cagcccaaaattatacctattgggcatgtgtcccattcctgcctttaattaggcctgtcacatggttaaaacccccagttgaagtttatgttaataatagcgtttggatccctaagcctacaaatactcatgggccctctcacccaaaggaaaaaaaaaaaagttaataaatgtgtccataggttatcagttcccc-cctctttacataaggccaactatcggttgcctaaaaggctac--cgacaacattgac----------tagttaaaat----------------------------------------tccaggtcataatcaaag-accagtatcctatcatttattttctggatggagcccggatcattcacagagttcaattcaatt--aacagtttaagcccccaaaaaagaggtgccaacaaccttaacaatggtcaaataatttaaaaatattaattaaaa-------------------------------------------------------------------------------------------------------------------------------------------------------------------------------------------------------------------------------------------------------------------------------------------------------------------------------------------aaaattacatctctgatcacactatggtactacaaaataattcctatgaaattgtcattaattggtcccctgaggggacctttacagttaattgtacccatcaaaataataaatacaagacaaaactaaaacagaaactatactatcaaaaaggtaacactacttacactgaaaaacgtgctcattttcccataatttggaccaattttagtacagctggcccacatcccaaaataattaatccaataataggccctaaaca----ctccaaattatgaaagttaataatggcccaatctcatatttaagtttagaaaaaaatatattatctttaaaaaaaaaaggttaaaaacttcaatttgcgtatcagttttcttccaacaaaacagtgcccattcagagttgtgtcaaccctccttttatgttaatggtcaaaaatattgacattcgacctaattctcaaactattacttgtcaaaactgtcaccttttcacctgtattaattccacgttcggtgtaaaaacatctgtgttactgataaaaactaagaaaggagtttggatactggtttccctcaatagaccttagaaagcctctccttccattcatattgtcacaaaaatgttttaaaaaaaagtgtttaccaaaacaaagagatttatttttacccttataacagtc-ttatgggccttattgcagtcacagctactgctgcggctgctggaattgctttacactcctctgttcaaactacaaaatatataaatagttaac-aaaaaattcctc-aaaattgtggaattctcagacccaaatagacca---acaattgacaaatcaaacaaatgatcttagacagactgtt-atttaaatggaagatcgtacaataaacttaaaacatcaattagaagtacaatgtaattga-aatacttccaatttctacataactccccattcgtataatactactaaacatcatttttaaaaagttagacatcatctaaaagaaaaaaataaaaattt-------------------------------------------------------------------------------------------------------------------------------------------------------------------------------------------------------------------------------------------------------------------------------------------------------------------------------------------------------------------------------------------------------------------------------------------------------------------------------------------------------------------------------------------------------------------------------------------------------------------------------------------------------------------------------------------------------------------------------------------------------------------------------------------------------------------------------------------------------------------------------------------------------------------------------------------------------------------------------------------------------------------------------------------------------------------------------------------------------------------------------------------------------------------------------------------------------------------------------------------------aacattaaatataaccaaattttaaaaaaacaggtttttaaagcatctcaggctcatttaaccctcctgcctgagactg--acattctcattggagctactgacggactttcaaacataaatcctcttaaacagattaagaccattaaaggatcaactattacaaattttactttaatgtgtatctgttt-------------------------------------------------------------------------------------------------------------------------------------------------------------------------------------------------------------------------------------------------------------------------------------------------------------------------------------------------------------------------------------------------------------------------------------------------------------------------------------------------atgctgtttacttttagtctacagatgcaaaagacacttct-gaaaacagaccaaacaccacaaataagccataatagcaatagcggttaaaaaaaaaaaaagggaggggggcatgttgggaaaaggacttgtggggtgcctgtataaactgtccataaaaatatgagacaataagttgtggaaagccacaagaggcctctgagaagaaaagcctcctaattgccatcatgttcccatgctcagagtgagacc--ccctgtcttatctgtaaacactctgttcaaggagaaagaccctcctttgaagcat-------tggacagacatgcagtcttctagctaagcccacttccaccagctactctccgataatttaaagacatgctgtttgagcacaaaggagattcatttaaaactctattgctatagattacgcctatgacccactgcctccctttcactgtttct-ccctgaacatctgcttcttagatctgagtgactgtactcaaaaaatagtgtggagaccagagctctgagccttttgcagcctccattttgcaattggccccctggcccccactctttatgaactcttaacctgtctcttctcattcctgtgtcaccaa-tggacttcaggaaccctacgggtggcgttgaggctggtccccaaca-------------------------------------
>6p21.33b range=chr6:31985207-31991567 5'pad=0 3'pad=0 strand=- repeatMasking=none
tgttgggaaaaggacttgtggggtgcctgtataaactggccataaaaatatgggacaataagttgtggaaagccacaagaggcctctgaggagaaaagcctcctaattg-----------ccatgctcagagcgagacctgctctctcttatctgtaaacactgtattcaag-gagaaagaccctcctttgaagcattggaatgtggacagacgtgcaggctcctagttaagcccactcccactagctactctccgataagttaaaga-------------------tatgctgtttgagcacaaaggagattcattta-------aagcgcttctgctgtagattatgcctgtgacgcactgctaccctttcactgttttg-ccctgaa----------catctgcttcttagatctaagttattgtactcaata----------aatagtgtggagaccagagctctgagccttttgcagcctcc-atttt---gcaattggccccctggcctccactctttatgaactcttaacctgtctcttctcattcctttgtcaccaccagacttcaggtaccctacaggtggtgttgaggctggtccccaacattctggcgcccaa---cgtggggcc--caaaagaatctggtgaggaaacgctcaagcatgtgaaacagaggaccaacgaacaaagg-----actcccaaggacataaa-------------------------------------------------------------------------------------------------------------------------------------------------------------------------------------------------------------------------------------------------------------------------------------------------------------------------------------------------ag-ttttaacctctacaggtaagcggggcgcccag-agaaagctagggacaca----------atgggaaaaactgaaagtaagtacaccacgtatttgagcttcctacggcagctcttcaagcatgcatggtggggtaaaagttgatacggaaaatcttatggatttgtttcatgctatggaacaattttgcccttggttcccaaaacaggaaactttgaaattaaaacattaagaaggagttggaaaggaccttaaaagagcatatagagaaggaaaggaaattcctttgcctgtttggtcgctttggtcattggtgcatgcagcactggagccttttcagacagataatgaggctgagtcagaggaggagagagaggagtttgataatcagaactctgaaccacctctaccgagtactaacaaaaagga------------------------------------------------------------------------------------------------------------------------------------------------------------------------------------------------------------------------------------------------------------------------------------------------------------------------------------------------------------------------------------------------------------------------------------------------------------------------------------------------------------------------------------------------------------------------------------------------------------------------------------------------------------------------------------------------------------------------------------------------------------------------------------------------------------------------------------------------------------------------------------------------------------------------------------------------------------------------------------------------------------------------------------------------------------------------------------------------------------------------------gagtctgaagatgatttatgccaatctcc-ccagtctccctaaacctactcaaaaaattgttcagcccacggttcctgtagagaaatgtccagaatggccacctcctcctcagccgagtgggtgcagggggagggagc----------------ccgagacttggctcaccgtgcccattattgcccgacccacagttcattatggagatggggcaattcaggttca----------------------------ccctacagtt-attacagtgaaggagcaattt-------------------------------------------------------------------------------------------------------------------------------------------------------------------------------------------------------------------------------------------------------------------------------------------------------------------------------------------------------------------------------------------------------------------------------------------------------------------------------------------------------------------------------------------------------------------------------------------------------------------------------------------------------------------------------------------------------------------------------------------------------------------------------------------------------------------------------------------------------ccctt-aaaatggatgacccggcgccccgtctgggttgaacagtggccgctccctaaggaaaagttgggggtgctttataaaata-------aactactaaaaaaaggatatattt--cacccactttctctccttggaattccccagtatttgtaa-ttaa------------------------------------------------------------------------------------------------------------------------------------------------------------------------------------------------------------------------------------------------------------------------------------------------------------------------gaaaaagtccggtagatggc-----------------------gtcaacgctgtaattcaaccgatgggagccttacaacctgggctcccatcccccactgtgctccctaaagactgaccgcttgttattatagattt-aaaagactgc-------------------------tt--ttttacaattcctttagcagaggcagatttcaaaaaatttgcctttac--cattcctgccgttaataacaaaaaacctgcagccaaatatcattggaaagttttgccccagggtatgttaaatagtcccacagtttgtcaaacttttgtaggcagaactatccagcctgttagagatcagtttccagatt--------------------------------tgtgcagcaaaaagtagagaccaacttattcaatattattaatctttgcaaaagacaattacaaatgctgaattacttatagcacctg-acaaaattcaaacaaccactccttttcagtatttgaaaatacaagtacaggatagagccattaagcctcaaaaggttcaaattagaagagattctttcaaaacctt------------------------------------------------------------------------------------------------------------------------------------------------------------------------------------------------------------------------------------------------------------------------------------------------------------------------------aaataattttcaaaaattgttagaagatattaattggatttggcccaatttagcaattcctacttatgctatgtctaatctcttctcaatattgag-gggaaataccaactt-acgcagtaacagagaactaacacccgaggccatgaaagagttatcagtaattg-------aaaacaaaattcagcaagcccaggtcagtaggattgactcagacttgcctttataattcattgtgttccctacttcacactaaccacacaataatgggggttattgttcaaaatgatgatttagttaaatggtc-ctttttgccacataataccataaaagcacttacagtatactt----------------------------------------------------------------------------------------------------------------------------------------------------------------------------------------------------------------------------------------------------------------------------------------------------------------aaatcagatggcaattctaattggacaggctcatatatgaattattaaattttgtggcactgagcccaataaaaattatagttccaataaataaaaatcaggttaaacaggcatttattaactcagttacatgacagattaatttaacaaaatttgttggatgtattaataatcattatccta-----aaaacttttcaattcttaaaattaactacataggttcttccaaaaattacttgtgatgcccctttggaa---------------------------------------------------------------------------------------------------------------------------------------------------------------------------------------------------------------------------------------------------------------------------------------------------------------------ggagccatagctgtttttactggtgggtctggtaaacat--gaaaaagcaacagtctggtggagaccacataatccaatcacttgatctgaatttactaacattcagagagctaaggt-----------------------------------------------------------------------------------------------------------------------------------------------------------------------------------------------------------------------------------------------------------------------------------------------------------------------------------tattctgtgtatttatttaaaaactattacagccttaagtttgctctggagcccactctg------------------------tgtg-gtctttttcttcaacttcaacaattactagacca---------aggtacaca------------tcctacttttattacacacattcgagcccacagctctctgcctggcccattggcttacggcaataatcaagcagaccttcaggttatgacatcactgcttgaccaagccacccaatcacatcgattatt-------ccaccaaaattggagaaacttatctaaataatttcaacttacacagaggctggctaaacaaattatcccacaatgcccagattaccagctcacaggcacataccctccttcaataggtgttaaccgtaaagaattggaacctagtcagttctggcaaacagatgttaaacacatccctaaattttaaaaactaaaatatgtacatacatccattgttaccaacactcatctaattattacacatttaaaaaa--------------------------------------------------------ataaaagtaaaaaaaagactaa-------------------------------gacaaaaatcaa------------------------------------------------------------------------------------------------------------------------------------------------------------------------------------------------------------------------------------------------------------------------------------------------------------------------------------------------------------------------------------------------------------------------------------------------aaaaatacaaaaaagt-------------------------------------------------------------------------------------------------------------------------------------------------------------aaaaaaatttaaaaagttataaaaatgtacc---tttagtaa-aaaaattataaaacataaaaagttaagacatgttaaaaattgtctgtaaaagtcataaaaaaagttataaaa---aatttatacaaaaaaggttgtttaattttgttt-----------------------------------------------------------------------------------------------------------------------------------------------------------------------------------------------------------------------------------------------------------------------------------------------------------------------------------taaagatctaaacaagttttaaaatgataattgtaaaaaattccgtgtgtaaacgtatttactaaagttaaaaaga--------tatcatcca-gttttctataaactaaacattaaaataaaacaca--------------------------------------------------------------------------------------------------------------------------------------------------------------------------------------------------------------------------agtttttcttaaaacactaacctgctctttaaaaattgtaaaaagtctcttaacacagacgccactcctaaaatttccagtaccagcctaaagactacatcctcatcaaaggataaaaaattaaaaaataaaaaaacatttgaaccagcctaaaaaagaccctacaggaactacagcctcaacaatgcgacttccacaaacaacacaggcctcagacattatact---aaaaaaacaaaagtctaagccaaataatttattcatttttaattctctcactttgcctactacctatacctgctacactgtattaagctcgtatcttaaa------------------------------tccgccttt------cttctgcc-ctgttactttaacaaacacccccttctcagcttctaataacataactgcttagctagaataaattaacatacccccagtggggttcctcattaataacatatagtaaactaagatgccaagtaacactacaggtcac--tcttttactaaaaaaaaaagttactaattatactcatgtttgtcttctgttatttactaatcctagaatacaaagccaaaataaaaacagtgacctcctcgcctaacaaacctgtggctacaa------cagcccaaaattatacctattgggcatgtgtcccattcctgcctttaattaggcctgtcacatggttaaaacccccagttgaagtttatgttaataatagcgtttggatccctaagcctacaaatactcatgggccctctcacccaaaggaaaaaaaaaaaagttaataaatgtgtccataggttatcagttcccc-cctctttacataaggccaactatcggttgcctaaaaggctac--cgacaacattgac----------tagttaaaat----------------------------------------tccaggtcataatcaaag-accagtatcctatcatttattttctggatggagcccggatcattcacagagttcaattcaatt--aacagtttaagcccccaaaaaagaggtgccaacaaccttaacaatggtcaaataatttaaaaatattaattaaaa-------------------------------------------------------------------------------------------------------------------------------------------------------------------------------------------------------------------------------------------------------------------------------------------------------------------------------------------aaaattacatctctgatcacactatggtactacaaaataattcctatgaaattgtcattaattggtcccctgaggggacctttacagttaattgtacccatcaaaataataaatacaagacaaaactaaaacagaaactatactatcaaaaaggtaacactacttacactgaaaaacgtgctcattttcccataatttggaccaattttagtacagctggcccacatcccaaaataattaatccaataataggccctaaaca----ctccaaattatgaaagttaataatggcccaatctcatatttaagtttagaaaaaaatatattatctttaaaaaaaaaaggttaaaaacttcaatttgcgtatcagttttcttccaacaaaacagtgcccattcagagttgtgtcaaccctccttttatgttaatggtcaaaaatattgacattcgacctaattctcaaactattacttgtcaaaactgtcaccttttcacctgtattaattccacgttcggtgtaaaaacatctgtgttactgataaaaactaagaaaggagtttggatactggtttccctcaatagaccttagaaagcctctccttccattcatattgtcacaaaaatgttttaaaaaaaagtgtttaccaaaacaaagagatttatttttacccttataacagtc-ttatgggccttattgcagtcacagctactgctgcggctgctggaattgctttacactcctctgttcaaactacaaaatatataaatagttaac-aaaaaattcctc-aaaattgtggaattctcagacccaaatagacca---acaattgacaaatcaaacaaatgatcttagacagactgtt-atttaaatggaagatcgtacaataaacttaaaacatcaattagaagtacaatgtaattga-aatacttccaatttctacataactccccattcgtataatactactaaacatcatttttaaaaagttagacatcatctaaaagaaaaaaataaaaattt-------------------------------------------------------------------------------------------------------------------------------------------------------------------------------------------------------------------------------------------------------------------------------------------------------------------------------------------------------------------------------------------------------------------------------------------------------------------------------------------------------------------------------------------------------------------------------------------------------------------------------------------------------------------------------------------------------------------------------------------------------------------------------------------------------------------------------------------------------------------------------------------------------------------------------------------------------------------------------------------------------------------------------------------------------------------------------------------------------------------------------------------------------------------------------------------------------------------------------------------------aacattaaatataaccaaattttaaaaaaacaggtttttaaagcatctcaggctcatttaaccctcctgcctgagactg--acattctcattggagctactgacggactttcaaacataaatcctcttaaacagattaagaccattaaaggatcaactattacaaattttactttaatgtgtatctgttt-------------------------------------------------------------------------------------------------------------------------------------------------------------------------------------------------------------------------------------------------------------------------------------------------------------------------------------------------------------------------------------------------------------------------------------------------------------------------------------------------atgctgtttacttttagtctacagatgcaaaagacacttct-gaaaacagaccaaacaccacaaataagccataatagcaatagcggttaaaaaaaaaaaaagggaggggggcatgttgggaaaaggacttgtggggtgcctgtataaactgtccataaaaatatgagacaataagttgtggaaagccacaagaggcctctgagaagaaaagcctcctaattgccatcatgttcccatgctcagagtgagacc--ccctgtcttatctgtaaacactctgttcaaggagaaagaccctcctttgaagcat-------tggacagacatgcagtcttctagctaagcccacttccaccagctactctccgataatttaaagacatgctgtttgagcacaaaggagattcatttaaaactctattgctatagattacgcctatgacccactgcctccctttcactgtttct-ccctgaacatctgcttcttagatctgagtgactgtactcaaaaaatagtgtggagaccagagctctgagccttttgcagcctccattttgcaattggccccctggcccccactctttatgaactcttaacctgtctcttctcattcctgtgtcaccaa-tggacttcaggaaccctacgggtggcgttgaggctggtccccaaca-------------------------------------
>6q22.31 range=chr6:122825990-122833238 5'pad=0 3'pad=0 strand=- repeatMasking=none
tgttgggaaaaaggactgtggggtgcctgtataaacttgccctaaaaatatgggacaataagttgtggaaagccacaagaggcctctgaggaggaaagcctcctaattgccatcatgttcccatgctcagagtgagatccg--ctctcttatctgtaaacacagtgttcaagaaaaaaagacactcctttaaaacattaaaatgtggacagatgtacaggctcctagttaagcccgctcccactaactactctctgataagttaaaga-------------------tacattgtttgaacacaaagaaaattcattta-------aaccactattaccgtagattacgcctatgacgtactgcctccctttcactgtttcg-ccctgag----------catctgcttcttagatctaagtgattgtactcaata----------aatactgtggaaaccagagctcggcgccttttgcagcctcc-atttt---acaagtggccccctggctcccat-tttaaagaactcttgacccgtctcttctcattcctttgtcaccactagagttcgggtaccctatgggtggt----------gcccccaacattttgtcacccaa---catgggacc--caaaagaatccagtgaagaaacgctcaagtgtgtgaaatggaggaccgatggacaaagg-----actcctgaggacaaaaa-------------------------------------------------------------------------------------------------------------------------------------------------------------------------------------------------------------------------------------------------------------------------------------------------------------------------------------------------ag-ttttaagctctgcaggtaaacagggcactcgg-agaaagctagggacacaa---------atgggacaaactgaaagtaagtacaccacatatttgagcttgccatggcagctcttgaa----gtgtggtggggtaaaagttgatacggaaaatcttatggatttgttttatgctgtggaacaattttgtgcttggttccaaaaacagagaactgtgaaattaaaaaattgggaaagagttgaagaggaccttaaaa-aacaaatagaaaaggaaaggaaattcctttgcctgtttggtcagtttggtcattgctgcatgcagcactggtgccttttcagacaaatgatgaggttgagtcacaggaggagagaaaggagtctaatgatcaggaccctgaaccacgtctactaagtactaacaaaaagga------------------------------------------------------------------------------------------------------------------------------------------------------------------------------------------------------------------------------------------------------------------------------------------------------------------------------------------------------------------------------------------------------------------------------------------------------------------------------------------------------------------------------------------------------------------------------------------------------------------------------------------------------------------------------------------------------------------------------------------------------------------------------------------------------------------------------------------------------------------------------------------------------------------------------------------------------------------------------------------------------------------------------------------------------------------------------------------------------------------------------gactccggaggtgatttctgccaatcccc-ccagtctccctaaacctactcaaaaaattgttcagcccatggctccttcagagatatgtccgaaatggccaccttct----aggagagggagcccaagacttggctcg----------------ccatgactcggcttgctgcgcctattattgcccaacccacagttcattatgaaaagggggc-attcaggctca----------------------------ccctgccattcattacagtgaaggaacaattc----------------------------------------------------------------------------------------------------------------------------------------------------------------------------------------------------------------------------------------------------------------------------------------------------------------------------------------------------------------------------------------------------------------------------------------------------------------------------------------------------------------------------------------------------------------------------------------------------------------------------------------------------------------------------------------------------------------------------------------------------------------------------------------------------------------------------------------------------------------aggcccgacccagcaccttatctgggtcaaacagtggctgctccctaaggaaaaattggggacacttcataaaatagttaaactacta--aaaaaaaggatatattt--cacccactttctctccttgaaattccccagtatttgtaattt---------------------------------------------------------------------------------------------------------------------------------------------------------------------------------------------------------------------------------------------------------------------------------------------------------------------------aaaaagtttggtagatggcacatgctgactgacttgcaagcagtcaacgctgtaattcaaccaatgggagccttacaacccgagctcccatctcccatcatgatccctaaagactggccacttgttattatagattt-aaaagactac-------------------------tt--ttttacaattcctttaacagagacaggttttgaaaaatttaccattat--catccctgccgttaataacaaaaaacctacagccagatatcattgaaaagttttgcctcagggtatgttaaacagtcccacaatttgtcaaacttttgtagacagagctatccagactgttaaaaatcaatttccagattgttacatcattcattatatggatgacatactgtgtacaacaaaaaataaaaaccaacttattcaatgttattcatctttgcaaaagacaattacaaacactggattgcttagaacacctgaaaaaaattcaaaaaaccactccttttcagtatttgaaaatacaagtgcggaatagagccattaagcctcaaaaggttcaaatttaaaaaaattctttaaaaacctt------------------------------------------------------------------------------------------------------------------------------------------------------------------------------------------------------------------------------------------------------------------------------------------------------------------------------aaataattttcaaaaattgttagaagatattaattgaattcagcccaacttaaagatccctacttatactatatctaatctcttctcaatattgagaaaaaaatttcaactt-gcacagtaaaaaaaaactaacacccaaggccataaaagaattaaaagtaattaaa-----aaaaaaaaactcaacaagcccagatcagtaggattgactcagacttgcctttacaattcacagtgttccctacttcccactaccc-------aatgggggttattattcaaaatgatgatttagttaagtggtc-ctttttgccacataataccataaaaatgcttacagtatatttgatcaaatgacaattttaagctgggtgtggtggctcacacctgtaatcccagcactttgggaggccgaggtgggcagatcacgaggtcaggagatcgacaccatcctggctaacatggtgaagccctgtctctactaaaaatacaaaaaaattagctgggtgtggtggtgggcatctgtggtcccagctactcgggaggctaaggcaggagaatggcgcaaacctgggaggcagagcttgcagtgagccgagatcgcaccactggactccagcctgggcaacagagtgagactccatcttaaaaaaaaaaaaagacaattttaattggacaggctcatatacaaattgttaaactttatggcactaagcccaat-aagattgtagttccaatacataaaaatcaggttaaacaagcatttattaattcagttacgtgacaagttaatttaacaaaatttgttaaatgtattaataatcattatcctaaa--taaaattttccagttcttaaaattaactacatgggttcttccaaaaattactcctaatgcccctttaaaa---------------------------------------------------------------------------------------------------------------------------------------------------------------------------------------------------------------------------------------------------------------------------------------------------------------------ggaactgtaactgtttttactaatggctctagtact-----gaaaaagcgaca---tatatgggaccatgtgataaagttatccacactaacttttcctcagcccaaagagctgaattacaaacagtaattacagtattaaaaaattttaggccgggcgcggtggctcacgcctgtaatcccagcactttgggaggctgaggtgggcggatcactaggtcaggagatcaagaccatcctggctaacacggtgaaaccccgtctctactaaaaatacaaaaattagctgggcatggtggcgggcacctgtagtcccagctactcgggacgctgaggcaggagaatggcgtgaacccaggaggcggagcttgcagtgagtcgagatggcgttactgcattccagcctgggcgacagagcaagactctgtctctaaaaaaaaaaaattttaatcagccagttaatattgtttcaaattcaacttatgttgtacaagctactcaacatattaaaactgccttaattaaatata-ttattggtaaacagctttatcaattgttcaactctttacaaacagctgtgcgtactcagggttttcctttctatataactcatatctgagcacataccaatcttccaggacccttgactaagactaataaacaagctgacttgttggtttcccccatacttactaat---gcccaaagtttccactcaataacacaccttacaccttaacacaacaggacttaaaaacaaatatcaaattatgtaaaatcaggccaaggacattgtacaacattgtcctcagtgccaggtactacaactaccgcatcaaaaaactggtgttaacccttgagggttgacacctaacataatctgacaaacagacgtcacccacgttcctacatttggcaaactttcttatgtccatgcgaccataaatacatattcttattttat-atggactacttgccaaacca-----------------------------------------------------gcaagactacaacacatataaa-------------------------------aagacacttactttcctg-------------------------------------------------------------------------------------------------------------------------------------------------------------------------------------------------------------------------------------------------------------------ttttactatcatgg---------------------------------------------------------------------------------------------------------------------------------------------------------aaattccacaaaaatt-------------------------------------------------------------------------------------------------------------------------------------------------------------aaaaacagacaatggaccagactactgtagcagatctttcca-aacatttttaaaacaataaaacattaaacacaacacaagcattccctataattctcaaggaca-----------------------------------aacaattgtg-----------------------------------------------------------------------------------------------------------------------------------------------------------------------------------------------------------------------------------------------------------------------------------------------------------------------------------aaacaagccaatcaaatcttaaaaatacaattacataaac-----------aaaaaat-taaaaaaattaaaaata--------ttccacccc--------------------tcatatacagttaca--------------------------------------------------------------------------------------------------------------------------------------------------------------------------------------------------------------------------attggctcttgttaccttaaatt--tttttaaacatctcccaaaatcaggttactacaacaact------aaacaacatttaacaggacaaaaggtaaatgttcataaaga----aaaacctgtgtggtaaaaaaaactcaa---------aaacaaagacctaaaaaagaggaaaagtta----------ttacacgggaaagagggtttgtttgtatttccccagaaaaaaaacaa----------------------------------cttccagtttgggtacctacaaaacatcttaaactctaccataaacaaaattccaaa-aaaaaaaaaaaatttttaagccaagatttccacccccgcccccaacacgcc-tgatggctcaaatacacatttc---------------------agccaaccaggtaaagaccaacaaaacccatcaaatgagcccaccagcttg------aaaacaaatcaaatgatggacccaacttacaaaaaaaacacctaaagacacaacaaaacccactaacttcaagtaacctgatggt---------------------------gactataa-tacggtaattactatgacggtaagtctccctgtaactacaa------caaaccaaaattatacctattagatatatgtcccatttctgcctttaattaggcctgttacatggttaaaacccctggttgaggtttatgttaataatagtgtttagatgcctgagcctacagatacttataaaccctctcacccagaga--agaagtaaatgttaataaatgtgtccatgagttatcagt-tccc-cctctttacatagggccaactatcagttgcctaaaagactac--tgacaacattgac----------t-gttaaaat----------------------------------------tccaggtcataataaaaa-accagtactctatcatttattttctaaatagaacccagatcattcacaaagtttggttcaattaaaacaatttaaaccccccaaaaagagggattaacagcctcaacaatggtgaaaaaatttaaaaatattaattttaaaaaattacggccgggcgcggtggctcatgcttgtaatcccagcactttgggaggccgaggcgggcggatcacgaggtcaggagatcgagaccatcctggctaacacggtgaaaccccgtc----------------tctactaaaaatacaaaaaaaattagccgggcgtgatggtgggcgcctgtagtcccagctactcgggaggctgaggcaggagaatggcgtgaacccgggaggcggagcttgcagtgagccgagattgcgccactgcactcccgcctgggccacagagcgagactccgtctcaaaaaaaaaaaaaaa-----aaaaaaaattacatctccaatcacac--tggtactacaaaataattcctataaaatcgtcattaattggtctcctaaggggacctttacagttaattgtaccaatcaaaataataaatacatgacaggactgaaacaaaaactatactatcaaaaagatgacactacttacactaaacaacatgcccagtttcccataatttgggccaattttagtatggctggcccacatccaaaaataattaaaccaataataggccctaaacataattcccaaattatggaagttaatgatggcccaaactcatattcgggttt--aaaaatatatataatctt--taaaaaaatgatgagagacttcaatttgtgtatcagttttcttcccaccaaacggtgcc----caaagttctgtcaaacctccttttatgttaatgtttgaaaatattaatattcgacctaattatcaaactattacttgtcaaaactgtcaccttttcacctgtattgatttcacatttggtgaaaaaacatctgtgttactggtaaagatt-taaaaaaagtttggataccagttttcctcaatagaccttaaaaagcctctccttccattcatatggtcacaaaaatgtt--aaaaaaaagtgtttaccaaaacaaaaagatttatttttagccttataacagtcattatgggccttattgcagtcacagctactgctgtggctgctggaattactttacactcctctattcaaactacaaaatatgtcaataattgacaaaaaaattcctcaaaaattgtggaa--ctcagacctaaacagacca---acaattaacaaatcaaataaataatcttatatagactgtt-atttaaatgaaagatcatataataagcttaaagcatcaattacaaatacaatgtgattaa-aatacttctgatttctacataactccctattcatataatactactaaacatcattttaaaaaagttaaatatcatct-aaaaaaagggataaaaaatt-------------------------------------------------------------------------------------------------------------------------------------------------------------------------------------------------------------------------------------------------------------------------------------------------------------------------------------------------------------------------------------------------------------------------------------------------------------------------------------------------------------------------------------------------------------------------------------------------------------------------------------------------------------------------------------------------------------------------------------------------------------------------------------------------------------------------------------------------------------------------------------------------------------------------------------------------------------------------------------------------------------------------------------------------------------------------------------------------------------------------------------------------------------------------------------------------------------------------------------------------aatattaaatttagtcaaa--ttaataaaacaggtttttaaagggactcagggtcattcaactctcctgcctgagactg--acattctcaccaaaactactaatggactttcaaacgaaaaccctcttaaataaattaagaccactggaggatcaactattacaaattttactttaatgtgtatctattt-------------------------------------------------------------------------------------------------------------------------------------------------------------------------------------------------------------------------------------------------------------------------------------------------------------------------------------------------------------------------------------------------------------------------------------------------------------------------------------------------atgctgtttacttttagtctacagatgcgaaagacacctct-ggagagagaccagacaccacaaacaaaccataataacaatgacagttttaaaaaagaaaa--aagggggacatgttgggaaaagggcttgtggggtgcctgtataaactggccataaaaatatgggacaataagttgtggaaagccacaagaggcctctgaggaggaaagcctcctaattgccatcatgttcccatgctcagagcgagatc--tgctctcttatctgtaaacactgtgttcaagaaaaaagatactcctttaaaacattaaaatgtggacagacgtacaggctcctagttaagcccactcccaccaactactctccga-----taaagatacactgtttgaacacaaagaaaattcatttaaaccactattactatagataacgcctatgacgtactgcctccctgtcactgttttg-ccctaaacatctgcttcttagatctaagtgattgtactcaataaatcaagtagaaaccagagctcggggcgttttgcagcctccattttaaaactggccccctgactcccac-ctttaagaactcttaacctgtctcttctcattcctttgttaccac-cggacttcggataccctacggatggtgttgaggctggcccacaaca-------------------------------------
>19p13.2 range=chr19:7860947-7865932 5'pad=0 3'pad=0 strand=- repeatMasking=none
------------------------------------------------------------------------------------------------------------------------------------------------------------------------------------------------------------------------------------------------------------------------------------------------------------------------------------------------------------------------------------------------------------------------------------------------------------------------------------------------------------------------------------------------------------------------------------------------------------------------------------tctggcgcccaa---cgtggtatctccaaaacaaccgggtgaaggaatgcaggagcgtcgaaaatgaaggaccgacagatggaga-----actcccaaggacgaaaagtttttttttaatttttacttatttatttatttatttatttttgagacggagtctcgctctgtcacccaggctggagtgcagtggctcgatgtcggctcactgcaagctccgcctcccgggttcacgcccttctcctgcctca-gctcccaagtagctgggactacaggcgcccgcctccacgcccggctaactttttgtatttttagtagagacggggtttcaccatgttagctatgatggtcttgatctcctgacctcgtgatccgcccgcctcggcctcccaaagtgctgggattacaggcgtgagccaccgcgccggccaacgaaaagac------ttttaagctctgcaggtaagcggggcgctcgg-agaattccagggtaacaacaggaaattgtgggtcaggctgagagtagacataataattatttgagtttggtgcggcagttattgtg----ccactgtggt-taaacgtgagcacccaaaatcttctgtccctgtttcagctaatagaacaatattctccttggttcccggaacacagctccatggatttgaaagactgggaaaaaataagggctgacttcaaacaggcacaaaaagagggtcaagaaattcctttctccgcttggtctgtgtgggcggcagtgaaaacagcacgtgagcctttgcagactgaggaggaaccagcatttggaaatgaaggagacgagtttgacggtcaggagagtgcaccatctagctccagtttaaaaaaggcgga------------------------------------------------------------------------------------------------------------------------------------------------------------------------------------------------------------------------------------------------------------------------------------------------------------------------------------------------------------------------------------------------------------------------------------------------------------------------------------------------------------------------------------------------------------------------------------------------------------------------------------------------------------------------------------------------------------------------------------------------------------------------------------------------------------------------------------------------------------------------------------------------------------------------------------------------------------------------------------------------------------------------------------------------------------------------------------------------------------------------------gaatcaggaggttatatatgctaa-------------ccaaacacatatgaaagagaccgtccaacctaccgcaccctcaggggaagctccggaatggccacccgcgcctaagccttgtgaattgcgggcatggaagc----------------ctgagacgcggttcgccgcgcccattgttgcaaaacctgccgttaattacggtaaagggatgattcaggctcagccaccagttaattaaaattcaggctcgccctgccgttcattacggggaaggagcaattt-------------------------------------------------------------------------------------------------------------------------------------------------------------------------------------------------------------------------------------------------------------------------------------------------------------------------------------------------------------------------------------------------------------------------------------------------------------------------------------------------------------------------------------------------------------------------------------------------------------------------------------------------------------------------------------------------------------------------------------------------------------------------------------------------------------------------------------------------------cccttaaaaatggatgacccagcgccctgtctgggtcgaacagtggccgatccctaaggaaaaattgggggcgctttatgaaatagttaaagaattactagaaaaaggacatgtttcacacccactttttctccttggaattccccagtatttgtaa-ttaa------------------------------------------------------------------------------------------------------------------------------------------------------------------------------------------------------------------------------------------------------------------------------------------------------------------------gaaaaagtccggcagatggcgcatgccgaccgatttactagcggtcaacgctgtaattcaaccgatgggagctttacaaccagggctcccatcccccattataatccctaaagactggccgcttgttattatagattt-aaaagattgctttttttttttttttttttttttttttttttttacaattcctttagcagaggcagatttcgaaaaatttggctttac--catccctgcagttaataataaagaacctgcagccagatatcattggaaggttttacctcggggtatgttaaacagtctcacaatttgtcagacttttgtaggcagaactatccagcctgttagagatcaatttccagatg--------------------------------tgtgcagcaaaaaatagaggccaacttattcaatgttattcatctttgcaaaaggcaattacaaacgctggattgcttaaagcatctg-acaaaattcaaacaaccactccttttcagtatttgggaatgcaagtacaggatagag-cattaagcctcaaaaggttcaaattagaaaagcttctttaaaaaccttaaatgggcgggggggcagtggctcacgcctgtaatcccagcactttgggaggctgaggcgggcggatcacaaggtcaggagatcgagaccatcctggctaacacagtgaaaccccgcctctactaaaaatacaaaaaattagccgggcgtggtggctgcgcgcctgtagtcccagctactcgggaggctgaggcgggagaatggcgtgaacccgggaggcggagcttgcagtgagccgagatcaagccactgccctccagcctgggggacagagcaagattccgtctcaaaaacaaaaacaaaaaccaaataaaccttaaatgattttcaaaaattgttaggcgatattaattggattcggcccaccttaggaattcctacttatgctatgtctaatctcttctcaatactgag-gggagactccagttt-acacagtaaaagagaactaacacccgaggccatgaaagagttaagagtaattg-------aagaaaaaattccgcaagcccaggtcagtaggattgacccagacttgcctttacaattcattgttttccctacttcacactcccc-------aacggggattattgttcaaaataatgatttagttgaatagtc-ctttttgccacgtaataccataaaaacacttacagtatattt----------------------------------------------------------------------------------------------------------------------------------------------------------------------------------------------------------------------------------------------------------------------------------------------------------------agatcagatggcaattttaattggacaggctcgtatgcgagttgttaaactttgtggcactgaacctaat-aagattatagttcctataaataaaaatcaggttaaacaggcatttattaattcagttacatggcaagtttatttagcagaatttgttggatgtattgataatcattatcctaaaaataaaactttccagttcttaaaattaactacatgggttcctccgaaaattactcgtgatgcccctttggaaggagctgtgactggtttttttgttttgtttttgttttttgaaacggagtctcgctgtgtcgcccagactggagtgcagtggcgctatctcggctcactgcaagctccgccttcccggttcacgccattctcctgcctcagcctccccagtagctgggactacaggcgcctgccaccacgccctgctaatttttttgtatttttagtagagacggggtttcaccgtgttctcaatctcctgacctcgttatccgcccgcctcggcctcccaaagtgctgggattacctgcatgagccaccgcgcccggcgggagctgtgactggttttactaatgggtctggtaaagat--ggaaaagcggcagtctggtggagaccacgtaatccaatcactggatctaaatttactagcattcggagagctgaggc-----------------------------------------------------------------------------------------------------------------------------------------------------------------------------------------------------------------------------------------------------------------------------------------------------------------------------------tgttctgtttatttattaaattacttttacagccttaagttcgctctggagcccactctg------------------------tgtgcctctttttcttcaacttcagcaattgccggacca---------aggtacaca------------tcctatttttattacacacgtttgagcccacagatctctgcctggcccattggcttgtggcaa-gatcaagcagaccttcaggttatgacatcactgcttgaccaagccacccaatcacatcaattttt-------ccaccaaaattggagaaacttatctaaacaatttcaactagcccagagactggctaaacaaattatcctacaatgcccagattaccagctgacaggcacgtttcctccttaaacaggtgttaaccctagaggattggaacctaatcagttgtggcaaacagatgttaaacacatccctaaattttggaaactaagatatgtacatatatccattgttaccaacactcatctaattattgtacattagaaagagaa-atagaaaaaaataagagagagactagaagagacagaaatcagaaaaagatgcaaaaagaaagactaaggaaagaaatgaagtaggaagaagggaaaggaaatattaagaaagttataaaaatg-------------------------------------------------------------------------------------------------------------------------------------------------------------------------------------------------------------------------------------------------------------------tacctttagtaagg-aaagttataaaacatacaaagttaaggcatgttggctgggtgtggtggctcacgcctgtagtcccagcactttgggaggccgagataggcggatcacaaggtcaggagatcgagaccatcctggctaacatggtgaaa-ccccgtctctactaaaactacacaaaattagctgggcgtggtggctggcgcttgcagtcccagctactcgggaggctgaggcaggagaatggcgtgaacccgggaggcggagtttgcagtgagccgagttcttgccactgcactc-----------------------------------------cggtctgggtgacagagcaagactccgtctcaaa------aagaaaaaaaaaaaaaagaagaaagttaaggcatgttgaagattgtctgtgaaagtcatgaaaaatgttataaaaaggaatttgtgcaagaaaggttgtataatttttgttt----------------------------------------------------------------------------------------------------------------------------------------------------------------------------------------------------------------------------------------------------------------------------------------------------------------------------------tgaaggtctaagcaagttttaaaatgataattgtaaaaaattgtgtg----taaacatttgctaaagttaaaaagg--------tatcatccagtttttctataaactaaacattaaaataaagcaca--------------------------------------------------------------------------------------------------------------------------------------------------------------------------------------------------------------------------agtttttcttaaaacactaacctgctctttaaagatggtaaaaagtctctcagcacaggcaccactcctagaatttccagtaccagcctgaagactacgtcctcatcaaatgacggaaaga---------agaaaaaattcgagccagcctaagaaagatcctacaggaactgtagcctcaaaaatgcggcttccgcaaacaacataggccccagacattgtgct----gaagaagcgaagactaagccaaataattcattcatttttaattctctcactttgcctactacctatacctactacactctattaagctcatatcttaaa------------------------------tccgccttt------cttcttcc-ctgttactttaacaaccccccacccctcagcttctaataacataactgcttagctaaaataaattaacatacccccagtggggttcctcattaatactgtatagtaaactaagatgccaagtaacactacaggtcactctttgactggaaaaaaaaatgttgctaattatactcaggtttgtcttctgttatttactaatcctgggatgcaaagctggaataagagcagtgacctcctcgcctgacaaacctgtggctgca------------------tatatcta------------------------------------------------------------------------------------------------------------------------------------------------------------------------------------------------------------------------------------------------------------------------------------------------------------------------------------------------------------------------------------------------------------------------------------------------------------------------------------------------------------------------------------------------------------------------------------------------------------------------------------------------------------------------------------------------------------------------------------------------------------------------------------------------------------------------------------------------------------------------------------------------------------------------------------------------------------------------------------------------------------------------------------------cgccctgcaaccaaaaaaccctaacacagaaa--------------------------------------------------------------------------------------acaaaaaagggggaga--------------------------------------------------------------------------------------------------------------------------------------------------------------------------------------------------------------------------------------------------------------------------------------------------------------------------------------------------------------------------------------------------------------------------------------------------------------------------------------------------------------------------------------------------------------------------------------------------------------------------------------------------------------------------------------------------------------------------------------------------------------------------------------------------------------------------------------------------------------------------------------------------------------------------------------------------------------------------------------------------------------------------------------------------------------------------------------------------------------------------------------------------------------------------------------------------------------------------------------------------------------------------------------------------------------------------------------------------------------------------------------------------------------------------------------------------------------------------------------------------------------------------------------------------------------------------------------------------------------------------------------------------------------------------------------------------------------------------------------------------------------------------------------------------------------------------------------------------------------------------------------------------------------------------------------------------------------------------------------------------------------------------------------------------------------------------------------------------------------------------------------------------------------------------------------------------------------------------------------------------------------------------------------------------------------------------------------------------------------------------------------------------------------------------------------------------------------------------------------------------------------------------------------------------------------------------------------------------------------------------------------------------------------------------------------------------------------------------------------------------------------------------------------------------------------------------------------------------------------------------------------------------------------------------------------------------------------------------------------------------------------------------------------------------------------------------------------------------------------------------------------------------------------------------------------------------------------------------------------------------------------------------------------------------------------------------------------------------------------------------------------------
>19q13.41 range=chr19:52964148-52969750 5'pad=0 3'pad=0 strand=- repeatMasking=none
tgttggggaaagggcttacggggtgcctgtataaactggccataaaaatatgggacaataagttgcagaaagccacaagaggcctctgaggaggaaagcctcctaattgccataatgttcgcatgctctgagcaagacctg--ctctcttatctgtaaacattgtgttcaag-gagaaagacactcctttgaagcaatggaatgtggccagacttgctggctcctagttaagcccactccccacagctgctctctgataagttaaagaataaatcagtagtaaagtttatgctgcttcagcacaaagaaaatttaccta-------aaccgccactgctatagattaggtgtatgacacatcacctccctttcatcgtttcacccctcaa----------catctgcttctcagatctaagtgattgtacac--------------aatagtgtggagaccagagatcagggccttttgcaggctcctacctt---gaatctggccccgtggcccccac-ctttatgcactcttaacttgtctcttctcattcctttgtcaccattggactttgagtaccctaagggtggtgttgaggctggtccccaacagcttggcacccaac--catggggcc--cgagagaatctggtaaaggaacgctcaagcgtgtgaaacggagggccgacggatggagg-----actcctgaggatgaaaa-------------------------------------------------------------------------------------------------------------------------------------------------------------------------------------------------------------------------------------------------------------------------------------------------------------------------------------------------agtttttaagctctgcaggtaagcgaggcactcag-agaaagccagggacacaa---------atgggacaaactgaatataagtacgccacgtatttgagcttgctacagcaacgcttgaa----gcatagtggggtaaaagttgataaggaaaatcttacggatttgtttcatgctgtggaacagttttgtccttggttgcctaaagagggaactttggaattgaaagactgggaaagagttggaaaggaccttaaaagaacaaagggagaaggaaaggaaattccttttcctgtttggtcagtttggtcattggtgcgtgcagcactggagccttttcagacagacgatgaggctgagtcagaggaggagagagaggagtttgataatcagaactctgaaccgcctctaccaagtactagccaaaagga------------------------------------------------------------------------------------------------------------------------------------------------------------------------------------------------------------------------------------------------------------------------------------------------------------------------------------------------------------------------------------------------------------------------------------------------------------------------------------------------------------------------------------------------------------------------------------------------------------------------------------------------------------------------------------------------------------------------------------------------------------------------------------------------------------------------------------------------------------------------------------------------------------------------------------------------------------------------------------------------------------------------------------------------------------------------------------------------------------------------------gagtccagaggtgatttatgccaatcccctccagtttccctaaacctactcagaaagttgttcagcccacggcttctccagaggaatgcccagaatggccaccacctcctcaacccagtgagtggtgggggagggagc-ccgatactcggctcaccgagactcggctctccgtgccaattattacctgccccgcagttcattatggggagggggcaattcaggctcg----------------------------ccctgcagtttactac--------------------------------------------------------------------------------------------------------------------------------------------------------------------------------------------------------------------------------------------------------------------------------------------------------------------------------------------------------------------------------------------------------------------------------------------------------------------------------------------------------------------------------------------------------------------------------------------------------------------------------------------------------------------------------------------------------------------------------------------------------------------------------------------------------------------------------------------------------------------------------------------------tgtctgggtcaaacagtggccgctctgcaaggaacagttgggggaatttcatgaaatagttaaagaactactagaaaaaggccatgttt--cacccactt----tccttggaattccccaatatttgtaa-ttaa------------------------------------------------------------------------------------------------------------------------------------------------------------------------------------------------------------------------------------------------------------------------------------------------------------------------gacaaagtccggcagatggcgcatgctgactgacttgtgaggggtcaaagctgtaattcaaccgatgagagctttacaacctgggctcccatcccccaccatgatccctaaagacgggctgcttgttattatagatttaaaaagactgc-------------------------tt--ttttacaattcctttagcagaggcagattttgaaaaaatttcctttac--catccttgctgttaataacaaagaatctgcagccagatatccttggaaggttttatcccaggatatgttaaacagtcacacagtttgtcaaacttttgtgggcagaggtatccagcctgttagagatcaatttccagattgttacatcatccattacatggatgacatactctgtgcagcaaaaaatagagaacaacttattcaatgttattcatctttacaaaaggcaattacaaacgctggattgcttatagcacctg-acaaaattcaaacaatgactccttttcagtatttggggatgcaagtacaggatagagccattaagccgcaaaaggttcaaattagaaaaaattctttaaaaacctt---------------------------------------------------------------------------------------------------------------------------------------------------------------------------------------------------------------------------------------------------------------------------------------------------------tttgaaataaaaatcattttgaaatgattttcaaaaattgttaggagatatttattgtacttggcccaccttaggaattgctacttatgctatgtctaatctcttctcagtattgag-gggagattccggctt-acacagtaaaagaggactaacacccgaggccatgaaaaagttaagagtaattg-------aagaaaaaattcagcaagcccaagtcattaggattgactcagacttgcctctacaattcattgtcttccctactttgcactccct-------aatggtgattattattcaaaatgatgatttagttgaatggtc-ctttttgccacataataccataaaaacacttacagtatattt----------------------------------------------------------------------------------------------------------------------------------------------------------------------------------------------------------------------------------------------------------------------------------------------------------------agatcagatggcaattttaaccggacaggctggtatatgaattgttaaactttgtggcactgagcccaat-aaaattatagttccaatgaataaaaatcaaattaaacaggcatttattaactcagttacatggcaagttaatttagcggaatttgttggatgtattgataatcattatcctaaaaataaaactttccagttcttaaaattaactacatggattcttccaaaaattactcaggatgcccctttggaa---------------------------------------------------------------------------------------------------------------------------------------------------------------------------------------------------------------------------------------------------------------------------------------------------------------------gaagctgtgactacttttactgatggctacagtact-----gggaaaatggca---tatgtgggaccttgtgataaagttatccatactaacttttcctcagcccaaacagctaaattacaggtggtgattacagtatt----------------------------------------------------------------------------------------------------------------------------------------------------------------------------------------------------------------------------------------------------------------------------------------------------------agaagattttaatcagccagttaatattgtttcagattcagcttatgttgtgtaagctactctgcatattaaaactgccttaattaaatata-ttattgatgaacagctttatcaattgttcaactctgtacaagcagttgtgcatgcctgggaatttcttttctatataactcatgtcctagcacataccaatcttccaggacccttgactaaggctaatcagcaagctgacttgttggtttccccctcactgactgat---gccccaaattttgactta----------------------------------------------------------------------------------------cctcagtgccag-----gcaattaccacatcaaagaactggtgttaagcctcaaaggttggcacctgacaagatctggcaaatggacatcacccacgttcctacatttggcaaactttcttatgtccatgtaaccagagatacatattctcattttat-atgggctacttgccaaactg-----------------------------------------------------gtgagactgcagcacatataaa-------------------------------aagacgtttggtttcctg-------------------------------------------------------------------------------------------------------------------------------------------------------------------------------------------------------------------------------------------------------------------ttttgctgtcatgg---------------------------------------------------------------------------------------------------------------------------------------------------------gaattccaaaaaaatt-------------------------------------------------------------------------------------------------------------------------------------------------------------aaaaacagacaatgga-caggctactgtagt-----------------------------ggagcattaaacacagtacaagtatcccctataattctcaagggca-----------------------------------agtgattgtt-----------------------------------------------------------------------------------------------------------------------------------------------------------------------------------------------------------------------------------------------------------------------------------------------------------------------------------gagcgagccaatcgaaccttaaaaatgcaattacataaac-----------aggagatagggggagatagggaata--------ttccacccc--------------------tcatatgcaattaca--------------------------------------------------------------------------------------------------------------------------------------------------------------------------------------------------------------------------attggctcttgttaccttaaa-t--tttttgaacatctcccaggatcaggttactacagcagct------gagcagcatttaacaagacagaagataaatgttcatgaagg----aaaacctgtgtggt-ggaaggacttta---------aaacaaagacctgggaaagagggagagtta----------taacatggggaagagggtttgcttgtatttccccaggagaaaaccag----------------------------------cttccagtttgggtacctacaaaacatcttaaactctaccatgagcaaaattccaa-----agaaaaggattttggaaccaagatctcaaccccc-----aagcacaccttgatggctcaaatgaacatttc---------------------agctgaccacatgaagacaaacaaaacccgtcaagtgagcccactgacttg-------ggacacatcaagaggctgacccagcttgcagaagaaa-acctgaaggcacaacaaaaaccactaaactcgagtaacctcatcgt---------------------------ggctatgattgcggtaattgctatgacggtaagtctccctgtgactacag------cagaccaaaattatacctattgggcatatgtcccattcctgcctttaattaggtctgtcactttgttggaacccccagttgaggtttatgttaataatagtgtttggatgcctgagcctacagatactcatgggccctctcacccagagg--aggaaggaatgttaataaatgtgtccatgggttatcagt-cccc-cctctttacatagggccagctatcggttgcctaaaaggctat--caacaacattggc----------tagttaagac----------------------------------------ttcaggtcataatcaaag-accagtatcctatcatttactttctggatggagcctggctcattcacagagttcggtccaactggaacaatttaagaccagaaaagagaggtgtcaacaatctcaacaatggtcaaaggatttagaaatattgatttgga-------------------------------------------------------------------------------------------------------------------------------------------------------------------------------------------------------------------------------------------------------------------------------------------------------------------------------------------aagattgcattgctgatcatggtgtgctactgcaaaataattcctatggaatcatcattgattggtcccctaagaggacttttgcagttaattgtaccaatcagaatgatagatgaaagacaaaactaaaacaggatctatactatcaaagagatgacactacttacactgaaaagtgtgctcattttcccataatttggaccaattttggtacagccggaccacatccaaaaataattaatccaataataggccctgaaca----ccctgaactatggaagttaatgatggcccaatctcatattcgagtttg-gaaggaaaatactatctt--gatggagaaggtgagacacttcaatttgtgtatcagttttcttccaacagaacagtatccattcagagttgtgtcaagcctcctttcatgttgatggtcagaaatattcatatatgacctaattctaaaattattaaatgtcaaaactgttgccttttcacccgtattgattccacgttttgtgtgaaaacatctgtgttgctggtaagggccagagaaggagtttggataccagtttccctcaatagaccatgggaagcctctccttacattcatatcatcacagaaatgtt---aaggggagt-------------------------------------------------------------------------------gctgctggaattgctttacattcctctgttcaaactgcagaatatgtaaataattggcaaaataattcctc-aaaattgtggaattctcagactcaaacagaccaaagaaaattggcaaatc-----aatgatcttagacagactgttaatatggatgggagattgtataatgagcttagagcatctattgcaaatgtaatgtgattggaaatacttctgatttctgcgtaaatccccattcacataatgctactgaacatcattgggaaaaagttagacatcatctggaaggaagggatggaaattt-------------------------------------------------------------------------------------------------------------------------------------------------------------------------------------------------------------------------------------------------------------------------------------------------------------------------------------------------------------------------------------------------------------------------------------------------------------------------------------------------------------------------------------------------------------------------------------------------------------------------------------------------------------------------------------------------------------------------------------------------------------------------------------------------------------------------------------------------------------------------------------------------------------------------------------------------------------------------------------------------------------------------------------------------------------------------------------------------------------------------------------------------------------------------------------------------------------------------------------------------aacattggatatagccaaa--tgaaaggaacacatttttgaagcatctcaggcgcatttcactctcctgcctggaattg--acatcctagctggagctgctgatggactttcaaatgtgaatcctcttaaatg------gaccgttggaggatcaactattgcaaattttactttaatgtgtatcggttt-------------------------------------------------------------------------------------------------------------------------------------------------------------------------------------------------------------------------------------------------------------------------------------------------------------------------------------------------------------------------------------------------------------------------------------------------------------------------------------------------atgctgtttgcttttagtctgcagatggggaagatgcctct-ggagagagaccagacaccatgaacaagccatgatagcaacggtggttttaaaaaagaaaa--aa------------------------------------------------------------------------------------------------------------------------------------------------------------------------------------------------------------------------------------------------------------------------------------------------------------------------------------------------------------------------------------------------------------------------------------------------------------------------------------------------------------------------------------------------------------------------------------------------------------------------------
>Yq11.221 range=chrY:15105784-15113006 5'pad=0 3'pad=0 strand=- repeatMasking=none
tgttgggaaaaaggcttatggggtgcctgtataaactgtccataaaaatatgggacaataagttgtggaaagccacaagaggcctctgaggaggaaagcctcctaaatgccattgtgttcccatgctcagagccagaccca--ctgtcttatctgtaaacacggtgttcaag-gagaaagacgttcctttgaaacattggaatgcggacagacatgcagactcctacttaagcccgctcccactagctactctccgataagttaaaca-------------------tatgctgtttgggcacaaaggagattcattta-------aaccgctattgctagagattatgcctgtgacacactgtttccctttccctgattcacccctaaa----------catctgcttctcagatctaagtaactgtactcaata----------aatagtctggagaccaaaacttggagccttttgcagcctcc-atttt---gcaattggcctcctggcttccactctttatgcactcttaacctatctcttctcattccttcatcgccacgggactttgggtacagtacaagtgatgttgaagctggtccccaacattctggcatccaa---cgtggggcc--ggaaagaatccagtaaaggaatgctggagcatgtgaaatggaggaacgacagacaaagg-----actcccgaggataaaaa-------------------------------------------------------------------------------------------------------------------------------------------------------------------------------------------------------------------------------------------------------------------------------------------------------------------------------------------------g--ttgtaagctttgcaggtaaatggggcgcttggaaaaaagctagggacacaa---------atgggacaaactgaaagtcagtacaccacgtatctgagcttgccatggcagctcttgaa----gcgtggtggggtaaaagttgatacggaaaatcttatggatttatttcatgctgtggaataattttgtcctttgttccctggacagggaactttagaattaaacgattgggaaggagttggaaaagactttaaaagagcatatagagaaggaaagaaaattcctttgcatgtttggtcagtttgatcattggtgcatgcaacattggagccttttcagacagctgatgagactgagtcagaggaggagagagagaagtttgatgatcacaactctaaaccgcctctaccgagtactaacaaaaagga------------------------------------------------------------------------------------------------------------------------------------------------------------------------------------------------------------------------------------------------------------------------------------------------------------------------------------------------------------------------------------------------------------------------------------------------------------------------------------------------------------------------------------------------------------------------------------------------------------------------------------------------------------------------------------------------------------------------------------------------------------------------------------------------------------------------------------------------------------------------------------------------------------------------------------------------------------------------------------------------------------------------------------------------------------------------------------------------------------------------------gagcccgaacaagatttctgccaattccc-ccagtctcctt-aacctactcagaaaattgttcagcccagggctccttcagaggaatgtctggaatggcca---cctcctcagcccagtgagtgctggaagagggagccccgagactcaactcaccaccactccactccccgcgcctattactg-ctgacccacagttcattatggagagggggcaatttaggttct----------------------------ccctgcagttcattaaggtgaaggagcaattt-------------------------------------------------------------------------------------------------------------------------------------------------------------------------------------------------------------------------------------------------------------------------------------------------------------------------------------------------------------------------------------------------------------------------------------------------------------------------------------------------------------------------------------------------------------------------------------------------------------------------------------------------------------------------------------------------------------------------------------------------------------------------------------------------------------------------------------------------------ccctt-aaaatggatgacccagcgtcctgtctgggttgaacagtggccgctccctaaggaaaagttgggggcacttcatgaaatagttaaagaactgctagaaaaaggacatgttt--cacccactttctctccttggaattccccagtatttgtaa-ttaagaaaaagttgggtacgcctggtgtggtggctcacgcctgtaatcccagcactttgggaggctgaggcaggcggatcatgaggtcaggaaatcgagaccatcctggctaacacagtgaaaccctgtctctactaaaaatacaaaaattagctgggcgtggtggcaggcaactgtagtcccagctactagggaggctgaggcaggagaatggtgtgaacccggaaggcagagcttgcagtgagccgagactccgccactgcactccatccagcctgggcgacagggagagactccgtctcaaaaaaggaaaaatgaaaaagttgggtatacggcacaggctgaccgacttacgagctgtcaacgccgtaattcaaccgatgggagccttacaacccgggctcccatcccccaccatgctccctaaagactggccacttgttattacagattt--aaagactgc-------------------------tt--ttttacaattcctttagcagaagtagatttcaaaaaatttgcctttacaacatccctgccattaataacaaagaatctgcagccagacatcagtggaaggttttaccccagggtatgttaaacagtcccacaatttggcaaacttttgtaggcagaactatccagcatgttagagatcaatgtccaaatt--------------------------------tttgcagcaaaaaatagagaccaacttattcaatgttactcatctttacaaaaggcaattacaaacactggattacttacagcacctg-acaaaattcagacagccactccttttcagtatttggggatgcaagtacaggatagagccattaagcctcaaaagattcaaattagaagagattctttaaaaacctt------------------------------------------------------------------------------------------------------------------------------------------------------------------------------------------------------------------------------------------------------------------------------------------------------------------------------aaataattttcaaaaattgttagatgatattaattggattcaacccaccttaagaattcctacttacactatg-----tcttttctcaatattgag-gggagattccaacttaacagtaaaaaaaaaaactaacacccaaggccataaaaaagttaagagtaattg--------aaaaaaaattcagcaagcccagatcagtaggattgactcagtcttgcttttacaatttattgttttcccgccttcccactcccc-------aaagggggttattgttcaaaataatgatttagttgaatggtc-ctttttgccacataatcccataaaaacccttacagtatattt----------------------------------------------------------------------------------------------------------------------------------------------------------------------------------------------------------------------------------------------------------------------------------------------------------------agatcaaatgacaattttaattggagacgctcgtatagaaattgttaaactttgtggtactgagtccaat-aagattagaattcccttaaataaacatcaggttaaacaggcatttattaattcaattacatggcaagttaatttaacaaaatttattggatgtattgataataattatcctaaaaataaaactttccagttcttaaaattaactacatagtttcttctgaaaattactcatgatgcccctttggaa---------------------------------------------------------------------------------------------------------------------------------------------------------------------------------------------------------------------------------------------------------------------------------------------------------------------ggagccgtgactgtttttactggtgggtctggtaaacat--gaaaaaatggcagtctggtggagaccacataatccaatcattcaatctaaatttaccaacattcaaagagctaagct-----------------------------------------------------------------------------------------------------------------------------------------------------------------------------------------------------------------------------------------------------------------------------------------------------------------------------------tattctgtttatttattaaagaatttttacagccttaagtttgctctggagcccactctg------------------------tgtg-ctctttttcttcaacttcaacaattactagacca---------agttacaca------------tcctatttttattacagacattcgaggccacagctctctgcctggctcattggcttatgacaataatcaagcagaccttcaggtaatgacatcactgcctgaccaagccacccaatcacatcaattttt-------ccagcaaagttagaaaaacttacccaaataatttcaacttacacagagactggctaaacaaattatcctacaatgcccagattaccagctcacaggcatgt-ccctccttcaaaatgtgttaaccctagagaattagaacctaatcagtagtgacacacagatgttaaacacatccctgaattttaaaaactaagatatgtacatatatccattgttaccaacacttatctaattattacacattagaaaatttttaaaaaagaagagactaaaaaa-------------------------------aaaaaaaataaaaaaatacaaa-------------------------------aaaagactaaaa------------------------------------------------------------------------------------------------------------------------------------------------------------------------------------------------------------------------------------------------------------------------------------------------------------------------------------------------------------------------------------------------------------------------------------------------aaaaggaaaaaaggaa-------------------------------------------------------------------------------------------------------------------------------------------------------------aaaaaaatttaaaaagttataaaaatgtacc---tttagtaaggaaagttataaaacctaaaaagttaagacatgttgaagattatctgtaaaagttgtaaaaaatgttataaaaaggaatttatacaaaaa----tgtataatttttgttt----------------------------------------------------------------------------------------------------------------------------------------------------------------------------------------------------------------------------------------------------------------------------------------------------------------------------------taaaggtctaaacaagttttatgataataatttttaaaaattatgtgtggaaacatatttactaaagttaaaaaag--------tatcatccagtttttctaaaaact-aacattaaaataaaataca--------------------------------------------------------------------------------------------------------------------------------------------------------------------------------------------------------------------------agtttttcttaaaacagtaagctactttttaaaaattgtaaaaagtctcttagcacaggcaccacccctgaaatttccagtaccagcctgaagactacatcctcatcaaaggatgaaaa-----aaaaaaagaaaaaattcaagccagcctaaaaaaaaccctacagaaactgcagcctcaacaatgctgcttccacaaacaacacaggccccaaacattatgctaaaaaaaaaaaaaaagactaagccaaataatttattcatttttaattctctctctttgcctactgcttatacctactacactctattaagctcatattttaaa------------------------------tctgccttt------cttctgcc-ctactactttaacaaaca-ccccttttcagcttctaataacataactacttggctaaaataaattaacatacccccagtggggttcctcattaataatatatagtaaactaagatgccaagtaacact---tggcat--ttctttgactgaaaaaaaagttgctaattatactcatgtttgtcttctgttatttactaatcctaggatacaaagctgaaataagaacagtgacctcctcacctgacaagcctgtgactacaa------cagaccaaaactatacctattggacatatgtcccatttccgcctttaattaggcctgtcacatggttgaaacccccggttgaggtttatgttaat----gtgtttgaatgactaagcctacaaatactcataggctctcttacccagaaa--aaa---------taataaatgtgtccataggttatcagatctcc-cctctttacatagggtcggcgattggttgcctaaaatgctacaacaacaacaatcacaaaaacaatgtgattaaaatacttataatttctacataactccccattagtataatactattcaggtcataatcaaagaaccagtatcccatcatttattttctaaatggagcccgggtcattcacaaagtttggttcaattaaaacaatttaagcccaaaaaagagaggtgtcaacaacctcaacaatggtcaaaaaatttaaaaatactgatttgaa-------------------------------------------------------------------------------------------------------------------------------------------------------------------------------------------------------------------------------------------------------------------------------------------------------------------------------------------aaaattacatgtctaatcaccctgtagtactacaaaataattcctataaaatcgtcattagtttgtcccctaagatgacctttacagttaattgtaccaatcaaaattataaac-----acaaaactaaaactaaaactatactatcaaaaag-tgacact------agtaaaaaacatgcccattttcccataatttggactgattttggtatggctggcccacatccaaaaatgattaatcctataataggccctaaatg----tcccaaattataaaagttaatgatggcccaatctcatattaaagtttg-aaaaaaatatattatctt--gaggaaaagcgtgagagacttcaattggtgtatcagatttcttccaacaaaatggtgcccattcaaagttgtgtcaagcctccttttatgttaataatcaaaaatattaatattcaacctaattctgaaactattacttgtcaaaactgtcaccttttcacctgtattgattccacatttagtgtaaaaacatctgtg-tactggtaaagagtaaaaaaagagtttggataccagtttccctcaatagaccttaaaaatcctctccttccattcatatcatcacaaaaatgtt---aaaggaagtgtttaccaaaacaaaaaaaattatttttacccttataacagtgattataggccttattgca-tcacagctactgctgcagctgctgaaattactttacattcctctgttcaaactacaaaat----------tggtcaaaaaaattcctc-aaaattgtgaaattttcagacccagataca------ccaattggtaaatcaaacaaataaccttaaacggactgtt-atttaaataaaaaatcatataataaacttaaagtatcaattacaaatacaatgggattaa-aattcttctaatttctacataactccccattcatatactactactaaacatcatttaaaaaaggttagacatcatgtaaaaaaaataaaaaaaaatt--------------------------------------------------------------------------------------------------------------------------------------------------------------------------------------------------------------------------------------------------------------------------------------------------------------------------------------------------------------------------------------------------------------------------------------------------------------------------------------------------------------------------------------------------------------------------------------------------------------------------------------------------------------------------------------------------------------------------------------------------------------------------------------------------------------------------------------------------------------------------------------------------------------------------------------------------------------------------------------------------------------------------------------------------------------------------------------------------------------------------------------------------------------------------------------------------------------------------------------------------aatattaaatacagccaca--ttaaaaaaccaggtttttaaaacatcttaggctcatttaactctcctgcctgagactg--acattctcactaaaactgctaatagagtttcaaatgtaaaccctcttaaataaattaagaccattaaaaaatcaactattacaaattttactttaatgtgtatctgtttatactgaagagagagaccctctcatattgttttatattgttttatactcagtacctgttttaagaaaaaacaacaaggaagtaaaaccaaagacaggcagcccggcgccaggtctgaaaccaggactgggcctgcatggcctaaaacccagtagttaaaaatcaattcataacttagaaactgatgttattcatagattccagacattgtatagaagaacattgtgaaactccctgccccgttctgtttttctcggaccaccagtgcatgcagcccctgtcacgtaccacctgcttgctcaaatcaatcacaaccctttcatgtgaaatctttagtgttgtgagcccttaaaagggacagaaattgtgcatttggggagcttggattttaaggcagtagcttgccgatgctgccagctgaataaagcccttccttctacaacttgtgtctgagaggttttgctgcggctcatcctgctacaatactgtttacttttattctacaaacgtgaaagatgccttt-aaaaaaa----aaacaccacaaacaagccttaataacaatgacagttttttttttaaaag--tgggggggcatgttgggaaaaaggcttttggggtgcctgcataaactggccataaaaatatgggacaataagttgtggaaagccacaagaggcctctgaggaggaaagcctcctaactgccattgtgttcccatgctcagagccagacc--cactgtcttatctgtaaacactgtgttcaagaagaaagatgctcctttgaggcattgcaatatgggcagatgtgcagactcctagttaagcccgctcccactagctactctccgataaattaaacatacactgtttgagcacaaaggagattcatttataccactattgctagagattatgcctgtgatgcactgtttccctttccccatttcacccctgaacatctgcttcttagatctaagtacttatactcaataaatagtgtggagaccaaaactctgagccttttgcagcctctattttgcagctggcctcctggaccccagtctttatgcactcttagcctgtctcttctcattcctacatcgccac-cagactttgggtaccctacatgtgatgttgaggctggtccccaaca-------------------------------------
